# Supplementary material for: TRAK adaptors regulate the recruitment and activation of dynein and kinesin in mitochondrial transport
Source: Nat Commun. 2023 Mar 13;14:1376. doi: 10.1038/s41467-023-36945-8 (PMC10011603; doi:10.1038/s41467-023-36945-8)
Supplement: Supplementary file 11 — Source Data [file 41467_2023_36945_MOESM11_ESM.xlsx]

## Sheet: Fig. 1f
Fig. 1f
Landing rate given in molecules / min um
Dynein + Dynactin + TRAK1-(1-360)	Experiment	Landing rate		Dynein + Dynactin + TRAK1-(1-400)	Experiment	Landing rate		Dynein + Dynactin + TRAK1-(1-400) + Lis1	Experiment	Landing rate		Dynein + Dynactin + TRAK2-(1-360)	Experiment	Landing rate		Dynein + Dynactin + TRAK2-(1-400)	Experiment	Landing rate		Dynein + Dynactin + TRAK2-(1-400) + Lis1	Experiment	Landing rate
	1	0.0466			1	0.15851			1	0.50676			1	0			1	0.33333			1	0.2501
	1	0.06253			1	0.27789			1	0.5625			1	0.04719			1	0.71429			1	0.30624
	1	0			1	0.29232			1	0.51471			1	0			1	0.7971			2	0.63406
	1	0			1	0.25872			1	0.43103			1	0			1	0.45455			2	0.41225
	1	0			1	0.21135			1	0.73529			1	0			1	0.14151			2	0.6188
	1	0			1	0.4257			1	0.35828			1	0			1	0.0641			2	0.26326
	1	0.08624			1	0.41975			1	0.61428			1	0			1	0.28926			3	0.28492
	1	0			1	0.42088			1	0.39063			1	0			1	0.28736			3	0.26796
	1	0			1	0.34736			1	0.19172			1	0			1	0.33088			3	0.40016
	1	0			1	0.56841			1	0.53105			1	0			2	0.14706			3	0.70341
	1	0			1	0			1	0.81966			2	0.04466			2	0			3	0.54145
	1	0			1	0.15006			1	0.57773			2	0.05684			2	0			4	0.41225
	2	0.05437			1	0.84901			1	0.94477			2	0			2	0.09434			4	0.61789
	2	0			1	0.54502			2	0.66106			2	0			2	0.05618			4	0.366
	2	0			2	0.27284			2	0.41667			2	0.06468			3	0.10949			5	0.26481
	2	0			2	0.12005			2	0.60976			2	0			3	0.12739			5	0.41683
	2	0			2	0			2	0.31934			2	0			3	0			6	0.79577
	2	0			2	0.19238			2	0.46769			3	0.05641			3	0.20833			6	0.48096
	2	0			2	0			2	0.45363			3	0			3	0.20833			6	0.46934
	2	0			2	0.1649			2	0.25168			3	0.06821			3	0.125			6	0.32156
	2	0			2	0.26326			2	0.1933			3	0			3	0.14286			6	0.7839
	3	0			2	0.09681			2	0.5538			3	0			3	0.22222			7	0.52195
	3	0			2	0.32341			2	0.72115			3	0			3	0.5			7	0.32622
	3	0			2	0.31078			3	0.3125			3	0			3	0.0495			7	0.39489
	3	0			3	0			3	0.28153			3	0.08245			4	0.20833			8	0.52195
	3	0			3	0.07284			3	0.27655			3	0			4	0.22222			8	0.32622
	3	0			3	0.27789			3	0.14535			3	0			4	0.30488			8	0.39489
	3	0			3	0.0915			3	0.16892			3	0			4	0.625			8	0.65177
	3	0			3	0.78979			3	0.24718			3	0			4	0.50725			8	0.44055
	3	0			3	0.41396			3	0.33333			3	0			4	0.33835			8	0.42412
					3	0			3	0.18939			3	0			4	0.26549			8	0.35729
					3	0.08986											4	0.50505			8	0.54239
																	4	0.25			8	0.78055
																	4	0.56034			8	0.95276
																	5	0.49342			9	0.56745
																	5	0.06211			9	0.58617
																	5	0.18433			9	0.48406
																	5	0.47368			9	0.38477
																	5	0.32609			9	0.6765
																	5	0.48276			9	0.39822
																	5	0.41985			9	1.6986
																	5	0.29661			9	0.60024
																	5	0.96591			9	0.549
																	5	0.53097			9	0.85912
																					9	0.87244
																					9	0.7441
																					9	1.0004
																					9	0.64128

## Sheet: Fig. 2a,c,d,f
Figure 2c
KIF5B	Experiment	Landing rate		KIF5B + TRAK1-(1-360)		Experiment	Landing rate		KIF5B + TRAK2-(1-360)	Experiment	Landing rate
	1	0				1	0.24846			1	0.375601
	1	0				1	0.179443			1	0.375601
	1	0				1	0			1	0
	2	0				2	0			2	0
	2	0				2	0			2	0
	2	0				2	0			2	0
	3	0				3	0			3	0
	3	0				3	0			3	0
	3	0				3	0			3	0
	3	0				3	0			3	0
KIF5B + 5 nM MAP7	Experiment	Landing rate		KIF5B + TRAK1-(1-360) + 5 nM MAP7		Experiment	Landing rate		KIF5B + TRAK2-(1-360)+ 5 nM MAP7	Experiment	Landing rate
	1	0.501203				1	1.08374			1	0.457764
	1	0.421301				1	1.11196			1	0.15751
	1	0.461425				1	1.17217			1	0.212296
	2	0.293634				1	0.584737			2	0.325521
	2	0.156289				1	0.55371			2	0.25699
	2	0.146817				1	0.983036			2	0.271267
	3	0.569995				1	0.807494			3	0.366211
	3	0				2	1.61499			3	0.542535
	3	0				2	1.01999			3	0
	3	0				2	0.842602			3	0
						2	0.496919
						2	0.412337
						2	1.32135
						3	0.60562
						3	1.06191
						3	0.954311
						3	0.432586
						3	1.15858
						3	1.33654
						3	1.03821
KIF5B +10 nM MAP7	Experiment	Landing rate		KIF5B + TRAK1-(1-360) + 10 nM MAP7		Experiment	Landing rate		KIF5B + TRAK2-(1-360)+ 10 nM MAP7	Experiment	Landing rate
	1	1.38427				1	1.19699			1	0.697545
	1	1.21124				1	1.58975			1	0.732422
	1	1.16638				1	1.6809			1	0.366211
	1	0.892493				1	1.52426			1	0.500801
	1	1.19875				1	1.78205			1	0.861673
	1	1.31592				1	1.56024			1	0.928138
	2	1.61499				1	2.24945			2	0.976562
	2	1.47455				2	1.08374			2	1.18771
	2	1.38427				2	1.47455			2	0.714558
	2	0.968992				2	1.77853			2	1.08507
	2	1.83032				2	1.45819			2	0.567769
	2	1.6771				2	1.98989			3	0.93006
	3	1.64546				2	1.6748			3	1.2207
	3	1.11807				2	1.95057			3	1.28495
	3	1.7618				3	1.10113			3	1.04632
	3	1.11196				3	1.70228
	3	1.32135				3	1.48475
						3	1.35374
						3	1.69574
						3	1.81686
KIF5B +50 nM MAP7	Experiment	Landing rate		KIF5B + TRAK1-(1-360) + 50 nM MAP7		Experiment	Landing rate		KIF5B + TRAK2-(1-360)+ 50 nM MAP7	Experiment	Landing rate
	1	2.14449				1	2.38403			1	0.916614
	1	1.46817				1	1.89585			1	1.01999
	1	1.38427				1	1.21124			1	0.60562
	1	1.32135				1	2.28405			1	1.2423
	1	1.30163				1	3.4135			1	0.670048
	1	1.2639				1	2.13178			1	1.1103
	1	1.42119				1	2.32558			1	0.946717
	2	1.51999				2	1.78205			1	0.795441
	2	1.57988				2	2.33107			1	0.842602
	2	1.43147				2	2.16645			1	1.06589
	2	1.32135				2	2.59551			2	0.92285
	2	1.31099				2	1.97966			2	1.28694
	2	1.63874				2	2.69165			2	0.865172
	3	2.13178				3	2.16748			2	0.989831
	3	1.69999				3	3.05605			2	0.899065
	3	1.61499				3	2.11416			2	1.02358
	3	1.25969				3	2.31237			2	1.22583
	3	1.75421				3	2.16939			2	0.764994
	3	1.7172				3	2.53515			3	1.29776
	3	1.88871				3	2.07641			3	1.14319
										3	1.24794
										3	1.13554
										3	1.35999
										3	1.90862
										3	1.39966
Fig. 2d
KIF5B	Experiment	Velocity	Run length			KIF5B + TRAK1-(1-360)	Experiment	Velocity	Run length		KIF5B + TRAK2-(1-360)	Experiment	Velocity	Run length
	1	576.97	9.52				1	545.004	5.81328			1	466.824	9.92
	1	755.2	2.36				1	619.688	6.50672			1	680	2.72
	1	1640.14	4.37344				1	692.272	5.65344			1	1024.02	9.38672
	1	995.556	6.72				1	978.92	2.77328			1	974.884	5.24
	1	203.375	1.81344				1	951.093	5.70656			1	736.002	4.90656
	1	1347.41	2.13328				1	995.573	2.98672			1	145.306	7.12
	1	270.988	5.01328				1	1162.07	7.36			1	116.288	7.52
	1	465	3.72				1	1133.8	6.61344			1	1024	5.12
	1	101.926	1.72				1	564.064	5.54672			1	1105.6	2.02656
	1	561.832	4.6				1	860.459	6.45344			1	1279.88	1.70672
	1	2320	1.16				1	226.994	7.68			1	676.924	5.86656
	1	513.073	5.17344				1	406.477	5.01328			1	1288.65	11.92
	1	752.173	6.08				1	1086.57	16.48			1	483.353	11.52
	1	689.253	1.49344				1	269.474	6.82672			1	291.235	17.28
	1	1315.56	5.92				1	951.093	5.70656			1	624.754	4.37328
	1	604.99	6.45328				1	1716.15	3.14656			1	989.538	16.08
	1	234.859	2.13328				1	824.615	21.44			1	1374.02	3.89328
	1	1532.63	3.64				1	844.8	5.28			1	1238.52	16.72
	1	597.333	5.04				1	577.048	5.86656			1	265.455	5.84
	1	1137.78	4.48				1	499.522	6.82672			1	246.521	5.54672
	1	946.087	1.36				1	890.498	3.41328			1	125.955	3.94656
	1	1331.2	2.08				1	1253.36	5.01344			1	229.924	5.17328
	1	657.297	3.04				1	602.672	6.02672			1	565.64	13.3867
	1	716.8	1.12				1	1028.57	7.2			1	1169.23	15.2
	1	937.143	1.64				1	1153.95	6.34672			1	1004.67	14.4
	1	866.772	6.88				1	1368.88	8.21328			1	927.495	19.7867
	1	954.375	4.53328				1	763.694	15.1467			1	214.085	7.6
	1	685.498	12.0533				1	842.801	9.97328			1	371.507	12.6933
	1	1374.79	6.18656				1	1351.04	2.02656			1	206.035	2.50672
	1	1354.44	4.85328				1	218.051	4.10656			1	457.773	5.49328
	2	344.152	12.16				1	1091.47	10.1867			1	73.5168	0.90672
	2	1422.29	1.06672				1	987.65	13.3333			1	383.437	14.5066
	2	555.57	10.88				1	1071.23	4.10656			1	443.619	3.25328
	2	1071.03	4.37328				1	154.913	7.30672			1	357.328	3.57328
	2	1320.89	5.17328				1	861.862	10.7733			1	718.483	6.34672
	2	1253.01	7.41344				1	734.074	2.08			1	415.269	9.06656
	2	1260.78	10.5067				1	737.373	2.82672			1	1202.21	7.41344
	2	800	1.6				1	363.238	4.48			1	1079.97	5.76
	2	1093.36	2.18672				1	483.86	13.3867			1	731.389	4.26656
	2	793.588	1.65344				1	454.493	15.68			1	782.955	6.13328
	2	1222.04	1.12				1	548.94	11.2533			1	214.401	7.14672
	2	640	0.8				1	266.498	14.08			1	201.143	7.04
	2	1101	10.8267				1	762.035	14.9866			1	746.676	8.21344
	2	386.5	13.1733				1	898.518	3.89328			1	978.286	4.28
	2	118.086	4.32				1	1120	6.72			1	1020	4.08
	2	1920.27	1.12				1	722.256	4.21328			1	1250	5
	2	1333.28	1.33328				1	343.925	9.2			1	349.759	2.50672
	2	781.586	7.36				1	652.549	8.32			1	141.484	5.70656
	2	1227.81	5.01344				1	1325.71	4.64			1	1122.24	13.28
	2	842.777	7.09344				1	171.492	7.76			1	1235.55	7.41328
	2	280.517	5.49344				1	853.312	4.26656			1	701.528	15.2
	2	574.083	14.4				1	212.767	6.66672			1	348.733	14.24
	2	909.522	1.44				1	367.341	10.3467			1	908.83	7.57328
	2	581.818	1.6				1	562.22	13.4933			1	694.453	5.44
	2	1159.99	1.54656				1	483.846	13.3866			1	306.084	5.86656
	3	1493.33	1.12				1	753.854	13.0666			1	381.682	5.28
	3	748.216	12.9067				1	1004.45	6.02672			1	132.377	6.13344
	3	530.284	3.09328				1	1066.68	10.1334			1	43.6815	2.29328
	3	131.507	4.8				1	824.233	4.53328			1	916.405	3.36
	3	631.724	12.2133				1	305.455	8.4			1	1197.66	6.98656
	3	928.972	2.4				1	316.632	22.56			1	960	3.84
	3	118.457	3.57344				1	734.118	3.12			1	1257.89	6.08
	3	1432.41	2.50672				1	850.633	16.8			1	971.452	4.53328
	3	601.6	9.4				1	824.242	6.8			1	846.428	8.74656
	3	364.731	2.12				1	986.667	2.96			1	161.684	3.84
	3	1181.54	4.8				1	367.431	1.65344			1	382.09	3.2
	3	509.072	3.73328				1	710.021	7.57344			1	634.839	9.84
	3	822.309	11.7866				1	417.391	4.8			1	746.667	3.36
	3	1313.65	4.16				1	622.529	5.70672			1	209.19	10.7733
	3	995.584	3.73344				1	1260	5.04			1	844.834	3.52
	3	763.786	11.6				1	1073.42	21.2			1	1129.87	15.2533
	3	516.782	11.24				1	597.333	11.2			1	914.266	2.13344
	3	1140.87	1.64				1	1007.06	8.56			1	439.315	4.32
	3	984.615	0.8				1	1216	3.04			1	941.502	8.16
	3	233.143	2.04				1	1280	4.8			1	1032.79	3.78672
	3	896	2.24				1	385.306	4.72			1	675.951	10.0267
	3	410.256	8				1	814.545	2.24			1	120.001	7.84
	3	562.892	2.92				1	524.444	9.44			1	1382.46	5.76
	3	515.325	7.44				1	327.36	4.74672			1	257.506	12.7466
	3	917.333	6.88				1	1309.09	7.2			1	1001.11	11.68
	3	209.92	4.92				1	1102.23	11.5734			1	320	4.32
	3	449.73	8.32				1	967.309	7.09328			1	1240	9.92
	3	640	2.52				1	668.779	9.92			1	252.206	4.96
	3	646.531	3.96				1	985.593	8.21344			1	167.164	5.6
	3	1958.79	4.04				1	1351.15	2.02672			1	1123.38	8.8
	3	1307.83	5.64				1	865.173	3.89328			1	333.426	7.94672
	3	893.333	5.36				1	667.832	12.8			1	926.373	5.86672
	3	1451.27	6.44				1	1264	6.32			1	494.545	8.16
							1	687.273	7.56			1	784.214	9.28
							1	888.485	12.5867			1	370.52	9.38656
							1	758.385	12.64			1	358.4	4.48
							1	1093.33	10.9333			1	179.31	10.4
							1	988.972	1.81328			1	1167.73	11.0934
							1	303.801	4			1	725.634	12.88
							1	763.148	3.30672			1	1422.22	12.8
							1	1077.93	3.41328			1	218.947	2.6
							1	115.942	8			1	1452.26	12.5867
							1	548.591	2.56			1	1544.79	14.9334
							1	663.249	6.08			1	724.535	12.8
							1	628.766	5.97328			1	1229.16	9.01344
							1	819.512	4.2			1	1364.85	11.1467
							1	667.527	7.76			1	410.613	7.73328
							1	236.842	9			1	395.129	7.57344
							1	789.333	1.48			1	1250.11	22.2933
							1	1088	2.72			1	436.161	20.4267
							1	307.321	5.17328			1	1560.92	10.6666
							1	256	2.56			1	929.231	12.08
							1	397.571	8.74656			1	1236.36	3.4
							1	599.993	8			1	454.468	10.68
							1	820	6.56			1	1309.54	10.64
							1	866.32	5.92			1	980.859	15.04
							1	159.22	5.44			1	1600.58	1.33328
							1	221.541	3.36			1	1440	1.44
							1	330.325	8.53328			1	1033.57	14.9867
							1	703.981	2.34672			1	613.012	6.36
							1	149.894	9.49328			1	640.016	6.50672
							1	103.014	7.52			1	329.524	6.92
							1	824.896	6.18672			1	994.687	13.76
							1	1134.44	2.08			1	1248	6.24
							1	635.036	13.6533			1	1304.96	13.92
							1	165.161	5.12			1	920.991	12.5867
							1	639.99	10.1333			1	837.429	13.12
							1	979.918	2.61344			1	1017.29	27.4667
							1	729.967	3.89328			1	1114.66	22.2933
							1	1024	2.56			1	833.262	14.0267
							1	112.18	8.32			1	838.621	12.16
							1	920	3.68			1	1191.11	14.2933
							1	795.889	5.17328			1	1036.97	22.9866
							1	756.364	9.36			1	612.5	9.8
							1	845.505	11.52			1	1324.45	7.94672
							1	1179.18	10.76			1	904.302	6.93328
							1	289.032	2.24			1	637.964	16.6933
							1	446.512	2.4			1	1357.94	17.6533
							1	969.697	16			1	998.44	4.16
							2	1398.52	9.44			1	615.385	4
							2	1250.23	13.44			1	1368.88	8.21328
							2	1462.86	2.56			1	173.333	8.32
							2	254.645	6.02656			1	944.762	7.44
							2	705.903	4			1	1339.47	9.6
							2	731.433	11.0933			1	605.682	2.82672
							2	165.926	4.48			1	1317.55	7.46656
							2	994.768	15.2533			1	1072.45	6.61328
							2	1508.79	1.76			1	308.269	9.81328
							2	475.302	10.7734			1	891.803	6.8
							2	274.016	15.5733			1	1440	6.12
							2	386.798	5.86656			1	1127.62	11.84
							2	565.344	2.82672			1	1351.09	4.05328
							2	401.982	8.10656			1	388.929	8.42672
							2	858.182	9.44			1	1340.35	11.84
							2	401.982	8.10656			1	829.969	8.85328
							2	858.182	9.44			1	931.429	6.52
							2	501.76	7.84			1	912.941	3.88
							2	722.649	13.64			1	1161.48	3.92
							2	100.164	4.10672			1	1305.28	16.5333
							2	650.92	9.54672			1	1169.2	5.06672
							2	575.988	9.6			1	1415.57	13.92
							2	761.731	11.68			1	751.505	8.26656
							2	503.176	12.16			1	1241.91	17.3867
							2	375.991	5.01328			1	789.844	16.5867
							2	774.219	4			1	1355.8	17.1733
							2	402.429	4.42672			1	829.63	14
							2	557.383	2.88			1	842.299	9.16
							2	881.562	14.9866			1	1443.9	7.4
							2	394.954	14.6133			1	1003.34	16.0534
							2	967.309	7.09328			1	797.824	9.70672
							2	668.779	9.92			1	1279.95	7.46656
							2	640	7.52			1	939.315	4.85344
							2	402.222	14.48			1	1048.55	19.5733
							2	792.02	5.28			1	793.33	12.6933
							2	1234.33	5.76			1	1205.33	4.52
							2	525.942	8.85344			1	1130.67	4.24
							2	1165.88	2.72			1	1330.53	9.48
							2	503.475	6.29344			1	1094.49	9.44
							2	787.714	6.82672			1	982.869	4.58656
							2	523.871	16.24			1	1416.51	16.0533
							2	291.556	9.84			1	1228.85	5.12
							2	546.133	10.24			1	858.155	12.5866
							2	317.693	7.36			1	813.831	10.9867
							2	1354.66	6.77328			1	443.077	6.48
							2	1366.1	11.84			1	1159.11	6.52
							2	507.773	10.24			1	403.627	5.92
							2	1020.98	3.57344			1	595.082	5.65328
							2	667.826	5.76			1	985.397	7.76
							2	926.897	3.36			1	1346.67	8.08
							2	495.342	4.52			1	1066.67	2
							2	616.296	2.08			2	932.881	6.88
							2	737.169	6.88			2	1090.91	3
							2	512	5.12			2	960	2.16
							2	896	2.24			2	1234.2	5.76
							2	1184	14.8			2	1630.45	5.70656
							2	1216	4.56			2	1115.89	14.5066
							2	1280	2.56			2	1018.03	1.86656
							2	177.778	2.4			2	1405.17	5.38672
							2	926.316	13.2			2	1181.54	3.84
							2	303.009	5.70672			2	1098.38	5.08
							2	583.865	5.54672			2	523.438	25.3867
							2	601.905	6.32			2	1476.48	14.0266
							2	512.919	26.8			2	884.673	2.50672
							2	809.412	3.44			2	648.333	15.56
							2	1105.45	3.04			2	1322.09	8.37344
							2	720	2.16			2	285.64	7.09344
							2	832.688	19.36			2	1319.42	14.2933
							2	582.857	4.08			2	732.903	2.84
							2	845.714	2.96			2	925.217	5.32
							2	138.182	3.04			2	445.217	12.8
							2	533.322	5.06656			2	970.909	10.68
							2	1021.76	9.70672			2	209.596	9.72
							2	1245.61	5.81328			2	1264	6.32
							2	1039.91	4.85328			2	400.603	8.74656
							2	627.668	2.72			2	1313.75	8.32
							2	809.756	6.61328			2	808.819	12.84
							2	320	3.04			2	960	3.6
							2	619.996	8.26672			2	974.545	10.72
							2	1246.59	13.92			2	1053.53	11.4134
							2	550.398	11.4667			2	698.586	8.26672
							2	654.146	7.41344			2	925.217	5.32
							2	275.267	17.0666			2	1530.38	5.86672
							2	1265.29	18.3467			2	111.451	5.28
							2	773.34	6.18672			2	1376	1.72
							2	432.783	17.6			2	648.893	7.78672
							2	794.601	11.7867			2	1117.4	11.36
							2	139.718	1.65328			2	380.543	16.4267
							2	819.18	13.6533			2	1262.75	7.78672
							2	628.881	12.0534			2	1488.84	5.70672
							2	1280.12	3.41344			2	495.853	9.17328
							2	914.286	3.2			2	839.991	25.76
							2	1786.64	3.57328			2	833.32	6.66656
							2	890.451	13.6533			2	454.999	9.70672
							2	1418.43	8.74672			2	323.383	10.1866
							2	341.19	8.58672			2	1316.75	13.3867
							2	1158.08	4.05328			2	1337.44	6.52
							2	1411.68	4			2	1449.61	24.16
							2	413.659	4.24			2	604.964	10.36
							2	1181.54	3.84			2	695.652	2
							2	475.547	5.70656			2	975.126	20.64
							2	1280	2.24			2	1106.77	20.1067
							2	327.926	6.61328			2	607.272	8.90656
							2	544.564	10.3467			2	1116.6	6.56
							2	461.079	14.2934			2	1093.28	2.18656
							2	545.767	22.24			2	1316.42	9.65328
							2	971.852	6.56			2	960.137	2.24
							2	768	1.92			2	1348.57	9.44
							2	585.846	4.76			2	719.558	21.7066
							2	692.411	13.3867			2	1099.16	8.42672
							2	1430.64	8.10672			2	772.262	9.65328
							2	692.411	13.3867			2	182.858	7.25344
							2	1430.64	8.10672			2	1245.04	11.4133
							2	373.33	5.97328			3	754.313	3.52
							2	640	2.66656			3	1341.94	20.8
							2	807.815	11.04			3	448.467	7.68
							2	755.942	6.52			3	971.429	10.2
							2	461.35	9.4			3	692.878	13.9733
							2	695.652	2			3	1009.43	20.6933
							2	1295.24	3.4			3	1068.37	11.04
							2	1009.78	5.68			3	123.761	3.73344
							2	768	11.52			3	487.611	6.82656
							2	1044.21	2.48			3	1304.55	5.65328
							2	748.475	5.52			3	644.507	5.72
							2	480.581	22.0267			3	1360	4.08
							2	1020.06	2.72			3	912.848	7.22656
							2	786.366	6.16			3	1264	12.64
							2	730.667	21.92			3	987.826	11.36
							2	1066.66	6.93328			3	1056.11	1.76
							2	1097.14	3.84			3	1192.97	2.18672
							2	841.458	3.78656			3	814.082	26.1866
							2	672.812	4.37328			3	924.444	4.16
							2	815.342	7.44			3	294.636	8.05328
							2	885.609	6.34672			3	441.134	13.0134
							2	448.005	9.33328			3	1479.97	7.89344
							2	949.472	9.65328			3	545.794	19.4666
							2	800.065	2.93344			3	952.195	4.88
							2	640	5.44			3	998.696	15.1467
							2	480	2.4			3	1449.83	11.84
							2	1173.32	5.57328			3	252.057	12.2667
							2	1208.89	2.72			3	406.809	12.7466
							2	1234.2	2.88			3	1105.38	2.02672
							2	930.909	5.12			3	1074.23	2.50672
							2	202.986	4.53328			3	1370	21.92
							2	867.879	7.16			3	922.494	22.2934
							2	1083.08	5.28			3	248.344	10.12
							2	651.707	6.68			3	441.263	5.24
							2	223.529	7.6			3	1257.3	2.93328
							2	272.743	8.08			3	635.731	15.8933
							2	1170.73	6			3	762.632	21.2267
							2	947.692	6.16			3	1040.12	3.46672
							2	721.703	11.3066			3	1066.67	7.2
							2	1056	7.92			3	1118.9	40.56
							2	1115.9	5.44			3	1019.66	15.04
							2	442.435	6.36			3	766.387	11.4
							2	1000	2			3	967.111	16.32
							2	1120.14	2.61328			3	812.638	20.5866
							2	768	13.44			3	1218.09	6.29328
							2	658.113	17.44			3	959.948	5.92
							2	860.541	7.96			3	1424.75	9.97328
							2	348.07	4.96			3	855.055	26.5067
							2	1315.56	4.44			3	1186.67	14.24
							2	489.057	12.96			3	861.892	19.68
							2	722.283	4.21344			3	498.281	5.81344
							2	1120	4.48			3	1179.87	3.14672
							2	1107.65	4.8			3	1078.51	4.85328
							2	1090.96	4			3	922.899	7.96
							2	1394.16	3.25328			3	682.927	7
							2	1109.33	8.32			3	1005.71	9.68
							2	849.637	4.10672			3	950.857	4.16
							2	748.927	5.86672			3	948.146	21.3333
							2	515.251	5.06672			3	857.151	16
							2	417.625	4.10672			3	1130.91	16.5866
							2	1454.84	2.66672			3	1198.17	8.58672
							2	1371.62	1.6			3	1152	5.76
							2	1196.18	8.37328			3	614.737	11.68
							2	1192.77	4.37328			3	567.023	5.38672
							2	332.701	6.98672			3	433.387	9.17328
							2	571.19	8.85344			3	514.602	12.6934
							2	1260	10.08			3	1310.48	13.76
							2	767.962	5.12			3	1368.01	36.48
							2	1263.22	4			3	549.233	6.13328
							2	1366.15	4.44			3	761.353	7.36
							2	844.44	10.1333			3	1312.29	17.88
							2	1077.96	6.82672			3	1213.58	8.04
							2	1180.03	3.14656			3	766.197	6.8
							2	548.077	8.58672			3	550.4	6.88
							2	1146.64	4.58656			3	419.556	2.36
							2	603.095	5.22672			3	650.667	2.44
							2	887.989	11.84			3	1218.82	10.36
							2	605.413	3.73328			3	602.469	12.2
							2	867.47	9			3	580.834	7.06672
							2	72.8014	5.36			3	746.667	3.92
							2	912.593	3.08			3	192.936	5.46656
							2	1126.96	9.72			3	1307.17	17.32
							2	675.556	8.36			3	793.043	9.12
							2	1250.91	5.16			3	1418.38	6.56
							2	421.538	5.48			3	714.343	8.84
							2	788.148	5.32			3	890.811	8.24
							2	472.381	3.72			3	1288.96	22.9867
							2	315.794	4			3	1446.4	9.04
							2	347.53	5.38672			3	1311.59	15.52
							2	874.656	4.37328			3	1066.62	2.66656
							2	917.376	2.29344			3	1047.46	1.92
							2	234.502	5.12			3	787.454	13.3867
							2	1014.77	18.7733			3	1239.27	8.52
							2	1554.53	3.62672			3	1367.27	22.56
							2	731.421	6.82672			3	406.349	19.2
							2	428.936	7.56			3	645.818	17.76
							2	839.184	10.28			3	643.245	21.12
							2	930.909	3.84			3	1023.13	25.0667
							2	776.296	10.48			3	464	2.32
							2	482.323	5.54672			3	952.195	19.52
							2	625.452	11.4667			3	679.485	17.44
							2	566.155	6.13344			3	948.737	22.4533
							2	760	6.08			3	1308.97	2.4
							2	320.749	22.88			3	1110.19	18.1333
							2	1333.33	8			3	702.213	4.21328
							2	490.872	8.42656			3	1280	2.56
							2	486.082	6.4			3	93.9772	4.21328
							2	375.006	4			3	691.2	2.16
							2	348.571	2.44			3	800.015	17.0667
							2	790.588	3.36			3	857.969	19.7333
							2	275.14	3.68			3	812.183	1.76
							2	1301.33	2.44			3	857.476	22.08
							2	771.298	5.01344			3	1000	2
							2	640	9.6			3	485.161	15.04
							2	437.075	5.97328			3	1030.14	9.4
							2	1119.93	3.73328			3	975.223	3.41328
							2	1194.62	2.98656			3	1003.8	12.2133
							2	1188.51	9.70656			3	984.233	10.8266
							2	494.544	11.7867			3	1179.74	16.32
							2	1526.3	3.30672			3	1093.28	2.18656
							2	923.65	13.5467			3	1244.48	3.73344
							2	1001.25	5.17344			3	1367.98	18.24
							3	1245.34	7.68			3	984.74	2.13344
							3	938.624	2.34656			3	1184.68	6.96
							3	1427.69	2.32			3	103.452	4.72
							3	211.975	4.16			3	674.51	8.6
							3	691.429	4.84			3	1140.88	8.74656
							3	1140	2.28			3	788.036	8.8
							3	594.286	4.68			3	1407.14	17.12
							3	616.052	15.0933			3	869.859	7.72
							3	1187.91	14.4533			3	996.675	26.08
							3	1155.09	7.89328			3	317.63	5.36
							3	780.541	5.33344			3	1201.95	6.16
							3	536.985	13.0667			3	453.333	4.76
							3	1137.77	8.53328			3	1454.93	13.64
							3	1191.12	7.14672			3	781.106	16.5333
							3	1047.27	5.76			3	1405.71	4.92
							3	1512.56	2.77328			3	721.989	14.56
							3	748.462	7.36			3	597.983	9.86672
							3	135.002	2.88			3	1576.32	7.09344
							3	1154.34	5.38672			3	687.059	11.68
							3	528.151	18.1333			3	1228.8	3.84
							3	988.235	16.8			3	611.855	9.28
							3	784.311	13.3333			3	572.206	11.2533
							3	209.067	7.84			3	802.807	5.72
							3	786.976	4.85328			3	750.164	5.72
							3	340.935	18.24			3	1352.98	9.64
							3	926.201	2.93328			3	1407.04	15.9467
							3	290.074	6.72			3	925.336	24.2133
							3	524.783	4.37328			3	1157.89	11
							3	531.885	13.12			3	448.643	11.16
							3	1062.02	12.2133			3	1239.22	15.8
							3	356.922	3.09344			3	421.926	14.24
							3	817.134	7.62672			3	441.379	6.4
							3	196.688	10.2933			3	739.603	13.96
							3	927.413	16.6934			3	1180	14.16
							3	586.68	2.34672			3	952.588	6.82672
												3	709.016	12.0533
												3	1205.34	12.0534
												3	385.88	8.74656
												3	1251.43	8.76
												3	996.571	4.36
												3	569.758	3.89344
												3	1288.21	16.7467
												3	780.611	8.58672
												3	888.889	4
												3	848.687	3.25344
												3	735.584	7.08
												3	430.409	9.2
												3	1362.41	14.9866
												3	973.76	15.0933
												3	690.193	11.7333
												3	1379.56	7.76
												3	1220.34	9
												3	850.157	9.49328
												3	907.777	14.8267
												3	1360.06	6.34672
												3	837.863	13.72
												3	1122.91	7.72
												3	536.774	8.32
												3	1373.63	9.38672
												3	1005.71	3.52
												3	828.369	14.6
												3	1045.33	5.88
												3	299.016	6.84
												3	1280	4.16
												3	1395.86	10.12
												3	1317.65	5.6
												3	380	8.36
												3	715.294	1.52
												3	1209.6	7.56
												3	558.248	9.56
												3	706.504	9.06656
												3	935.882	22.7733
												3	675.556	12.16
												3	1204.19	7.62672
												3	1290.67	4.84
												3	882.353	15
												3	1433.6	8.96
												3	464	5.8
												3	1054.58	10.1066
												3	485.517	3.52
												3	545.328	10.9066
												3	85.4789	4.16
												3	1345.9	7.62656
												3	1599.59	1.86672
												3	467.704	1.01328
												3	699.555	10.0267
												3	1237.31	3.09328
												3	629.451	7.16
												3	1424	7.12
												3	1319.3	9.4
												3	1461.49	12.24
												3	546.264	18.0267
												3	777.182	7.25344
												3	1418.66	7.09328
												3	870.746	21.3333
												3	900	1.8
												3	1055.24	11.08
												3	551.724	8
												3	454.2	9.38672
												3	1060.09	2.82672
												3	1019.87	2.72
												3	1177.05	5.49328
												3	1413.32	11.3066
												3	1173.36	2.34672
												3	1354.42	7.28
												3	1250.91	1.72
												3	1329.23	8.64
												3	160	0.64
												3	1224.32	4.69344
												3	1185.88	10.08
												3	1200	14.4
												3	1193.7	17.7067
												3	1066.66	6.93328
												3	1280.04	5.33328
												3	1123.4	6.6
												3	492.584	5.48
												3	688.495	3.78672
												3	988.437	7.41328
												3	1143.51	12.96
												3	399.994	8.53328
												3	1062.86	11.16
												3	622.466	5.68
												3	1577.37	3.68
												3	211.064	9.92
												3	1231.11	14.7733
												3	1318.46	10.9867
												3	1194.27	11.1467
												3	1448.21	18.8267
												3	1336.65	3.78672
												3	86.9156	2.34672
Fig. 2e
KIF5B + 5 nM MAP7	Experiment	Landing rate		KIF5B + 10 nM TRAK1-(1-360) + 5 nM MAP7		Experiment	Landing rate		KIF5B + 15 nM TRAK1-(1-360) + 5 nM MAP7	Experiment	Landing rate				KIF5B + 20 nM TRAK1-(1-360) + 5 nM MAP7	Experiment	Landing rate
	1	Landing rate				1	0.173034			1	1.82564					1	1.69574
	1	0.322997				1	0.167068			1	1.64383					1	2.00889
	1	0.415282				1	0.269165			1	2.08835					1	2.48795
	1	0.461425				2	0.30281			1	2.84378					1	2.18805
	2	0.842602				2	0.569995			1	2.26619					1	2.42248
	2	0.161499				2	0.726744			2	1.64104					2	1.93798
	2	0.193798				3	0.284998			2	1.52999					2	2.65691
	3	0.242248				3	0.538329			2	2.02812					2	1.6809
	3	0.30281				3	0.230712			3	1.79732					2	1.74957
	3	0.931723								3	2.1065					3	2.27998
	3	0.968992								3	2.39586					3	2.23614
										3	1.85834					3	1.35208
																3	2.73846
KIF5B + 50 nM MAP7	Experiment	Landing rate		KIF5B + 7.5 nM TRAK2-(1-360) + 50 nM MAP7		Experiment	Landing rate		KIF5B + 20 nM TRAK2-(1-360) + 50 nM MAP7	Experiment	Landing rate				KIF5B + 50 nM TRAK2-(1-360) + 50 nM MAP7	Experiment	Landing rate		KIF5B + 100 nM TRAK2-(1-360) + 50 nM MAP7	Experiment	Landing rate
	1	1.9586				1	1.35659			1	2.98151					1	3.22997			1	2.75894
	1	2.42248				1	1.66113			1	3.05443					1	2.1616			1	2.79517
	1	2.29498				1	1.58851			1	3.17428					1	1.99108			1	2.24523
	1	2.53259				1	1.61499			1	2.54566					1	3.0281			1	2.04979
	2	2.39018				1	2.21183			1	2.13178					1	3.01667			2	2.27417
	2	1.65438				2	1.90338			2	3.33091					2	2.47192			2	2.42248
	2	2.20226				2	2.01873			2	1.93798					2	3.30875			2	2.3207
	3	1.69117				2	2.31237			2	2.42248					2	2.88834			2	2.83607
	3	2.15332				2	2.17751			2	2.80498					2	2.21183			3	2.70748
	3	2.19394				3	1.31389			3	2.42248					3	2.60883			3	3.2521
						3	1.35208			3	2.18498					3	2.3893			3	2.9524
						3	2.76855									3	2.27655
						3	2.09948

## Sheet: Fig. 3
Figure 3
Stall forces (pN) measured by optical trap
Biological replicates = 7 (individual imaging slides)
Technical replicates indicate individual beads in an imaging slide (i-iv)
	Exp. 1				Exp. 2		Exp. 3		Exp. 4		Exp. 5	Exp. 6		Exp. 7
Dynein + Dynactin + TRAK1-(1-400)	i	ii	iii	iv	i	ii	i	ii	i	ii	i	i	ii	i	ii
	3.75153	5.12572	5.32052	3.43669	4.64958	4.24148	4.7187	4.44047	5.70363	6.37458	3.57623	3.45621	3.44215	3.27517	3.12658
	4.51884	3.2874	4.29501	3.95224			5.17066	4.15999	4.36907				3.43594	5.29046	4.97932
	5.00429	4.88674	3.52605	3.51758			2.69483	5.29129	4.06655					4.60831	2.68224
	3.62068	4.09868	5.14005				3.39944	4.90829	4.52904					4.31293	6.20043
		3.91612	4.97532				3.85265		4.84326					2.87822	5.0431
							3.45258		4.44669					3.6218	4.9629
							5.6054							4.30778
							5.33813							3.08349
							3.7917							3.87045
							5.80425
							4.5152
							5.07484
							3.8363
	Exp. 1					Exp. 2	Exp. 3	Exp. 4			Exp. 5		Exp. 6
Dynein + Dynactin + TRAK2-(1-400)	i	ii	iii	iv	v	i	i	i	ii	iii	i	ii	i	ii
	3.2722	5.04692	2.7721	4.26889	4.41467	3.11263	3.65525	4.32346	3.75803	5.67659	4.32938	4.73237	3.5198	4.11541
	3.04767	3.27777		4.55862	4.41467	4.79966	4.08743	4.57146		4.16413		4.32836	4.81939	3.11476
		4.90025		3.98339	5.03792	5.20153	4.89502	4.92252					4.78643	2.67805
		3.76875			3.83934		5.14178	5.5066					4.1204	4.44571
		4.51241			5.37231		3.12559	4.96615					3.02472	2.69529
					5.28782								4.29815	3.57004
					4.9715								4.25635	4.00284
					4.62552								5.04416
					5.015								5.31925
					4.06405								4.61887
					5.25895								3.26854
					4.57708								5.35003
					3.78162								3.60642
					4.16852								5.87424
					4.94619								4.9356
					4.54074
					4.96398
					3.49662
					3.28122
					4.46958
					4.45497
					4.55352
					5.06333
					5.92491
					3.36009
					4.81651
					3.77967
					3.77035
					3.40081
					3.42181
					3.7498
					3.70304
	Exp. 1		Exp. 2			Exp. 3			Exp. 4		Exp. 5		Exp. 6
Kinesin + TRAK1-(1-400)	i	ii	i	ii	iii	i	ii	iii	i	ii	i	ii	i	ii
	5.98036	2.97702	5.28064	13.6996	5.20576	4.74226	6.94918	5.29238	5.63833	6.04715	4.91532	9.1511	5.43311	5.24731
	5.5462	5.59857	3.40334	7.84519	6.63391	5.40318	5.56773	4.73127			6.6395		3.60757	7.46995
		4.98741			3.4864		5.18839	7.08365			6.73187		7.79099
					4.57033		3.82278	6.20846			6.03045		6.94597
					4.07922			5.32045			8.23827		8.93596
					6.05652			5.81694			6.76237		7.75143
					5.8263			7.06454			5.72704
					4.59267						5.01125
					4.03151						6.28356
					5.98238
					6.94006
					3.16426
					8.63494

## Sheet: Fig. 4b,d,e,g
Figure 4b
Velocities of particles is given in (nm/s)
												Dynein + Dynactin + TRAK1-(1-400) + 5 nM MAP7													Dynein + Dynactin + TRAK1-(1-400) + 10 nM MAP7
KIF5B + Dynein + Dynactin + TRAK1-(1-400) + 0 nM MAP7
Experiment	Replicate	KIF5B particles	Dynein + Dynactin + TRAK1-(1-400) velocities				KIF5B + Dynein + Dynactin + TRAK1-(1-400) velocities					Experiment	Replicate	KIF5B Velocities	Dynein + Dynactin + TRAK1-(1-400) velocities				KIF5B + Dynein + Dynactin + TRAK1-(1-400) velocities						Experiment	Replicate	KIF5B velocities	Dynein + Dynactin + TRAK1-(1-400) velocities				KIF5B + Dynein + Dynactin + TRAK1-(1-400) velocities
1	1		-1662.99									1	1	416.893											1	1	536.157
1	1		-315.508									1	1	399.55											1	1	349.206
1	1		-407.026									1	1	361.155											1	1	483.118
1	1		-561.53									1	1	426.056											1	1	447.472
1	1		-619.843									1	1		-400.63										1	1	482.54
1	1		-422.047									1	1		-428.346										1	1	604.205
1	1		-734.308									1	1		-1217.85										1	1	541.793
1	1		-223.665									1	1		-831.496										1	1	444.444
1	1		-287.613									1	1		-1118.74										1	1	266.598
1	1		-574.488									1	1	541.732											1	1	456.394
1	1		-172.778									1	1	618.468											1	1	426.237
1	1		-327.559									1	1	561.53											1	1	481.374
1	1		-264.567									1	1	525.534											1	1	371.516
1	1		-159.138									1	1	544.252											1	1	427.314
1	1		-55.4331									1	1	503.937											1	1	447.316
1	1		-411.024									1	1	604.724											1	1	364.851
1	1		-377.953									1	1	498.898											1	1	481.888
1	1		-1474.02									1	1	629.921											1	1	452.075
1	1		-80.2185									1	1	395.397											1	1	343.018
1	1		-202.901									1	1	428.346											1	1	436.688
1	1		-1072.01									1	1	453.543											1	1	431.746
1	1		-1305.65									1	1	473.701											1	1	358.543
1	1		-850.394									1	1	417.971											1	1	368.061
1	1		-195.646									1	1	549.749											1	1	401.326
1	1		-181.417									1	1	548.031											1	1	296.265
1	1		-132.283									1	1		-1312.89										1	1	536.157
1	1		-97.1879									1	1		-876.85										1	1		-211.644
1	1		-257.897									1	1		-1015.07										1	1						368.717
1	1	105.169										1	1		-850.394										1	1						520.03
1	1		-453.543									1	1		-665.197										1	1	295.241
1	1		-71.6121									1	1	576.378											1	1	352.932
1	1		-235.171									1	1	548.031											1	1	532.124
1	1		-266.79									1	1		-957.48										1	1	75.1085
1	1	272.126										1	1	535.433											1	1	597.854
1	1		-907.087									1	1	604.724											1	1	529.112
1	1						274.875					1	1	415.748											1	1	455.994
1	2		-354.494									1	1	520.735											1	1	515.998
1	2		-779.164									1	1		-1320.85										1	1	69.8056
1	2		-1360.63									1	1	415.748											1	1	267.736
1	2		-755.906									1	1	529.134											1	1	98.7159
1	2		-537.533									1	1	536.006											1	1	52.8189
1	2		-302.362									1	1	472.441											1	1	488.959
1	2		-158.38									1	1	548.031											1	1	475.049
1	2		-583.127									1	1	474.159											1	1	619.274
1	2		-907.087									1	1	585.827											1	1	373.305
1	2		-362.835									1	1	463.622											1	1	447.153
1	2		-1108.66									1	1	365.354											1	1	438.475
1	2		-831.496									1	1	544.252											1	1	362.817
1	2		-997.795									1	1	255.118											1	1	461.989
1	2		-1461.42									1	1	408.189											1	1	279.393
1	2		-160.935									1	1		-1398.43										1	1	380.955
1	2		-117.585									1	1		-319.16										1	1	132.95
1	2		-132.283									1	1	647.919											1	1	463.396
1	2						266.79					1	1	699.213											1	1	350.346
1	2						907.087					1	1		-496.738										1	1	535.407
1	2		-831.496									1	1	259.168											1	1	485.895
1	2		-239.182									1	1	616.819											1	1	554.138
1	2		-287.244									1	1	426.056											1	1						455.84
1	2		-93.8365									1	1	352.756											1	1						280.694
1	2		-219.9									1	1	340.157											1	1						478.898
1	2		-122.108									1	1	343.593											1	1		-1093.81
1	2		-396.85									1	1	423.307											1	1		-92.2256
1	2		431.946									1	1		-247.169										1	1		-31.1901
1	2		-1224.57									1	1		-467.287										1	1	75.9028
1	2		-408.189									1	1	566.929											1	1	545.552
1	2		-386.352									1	1		-1285.04										1	1	444.444
1	2		-491.339									1	1	434.646											1	1	419.6
1	2		-898.194									1	1	634.961											1	1	497.365
1	2		-634.961									1	1		-725.669										1	1	620.816
1	2		-190.62									1	1		-131.674										1	1	571.357
1	2		-634.961									1	1	554.331											1	1	353.908
1	2		-262.578									1	1	514.016											1	1	475.219
1	2		-444.094									1	1	529.134											1	1	581.394
2	1	671.244										1	1	478.74											1	1	117.016
2	1	211.024										1	1	428.346											1	1	338.624
2	1		-1036.67									1	1	491.339											1	1	392.823
2	1		-374.666									1	1		-544.252										1	1	500.408
2	1		-485.371									1	1		-1096.06										1	1	421.484
2	1		-917.165									1	1	329.85											1	1	326.45
2	1		-1179.21									1	1	487.903											1	1	378.45
2	1		-518.335									1	1		-544.252										1	1	437.861
2	1		-327.559									1	1	655.118											1	1	441.694
2	1		-206.156									1	1	247.387											1	1	325.803
2	1	388.751										1	1		-131.462										1	1	505.848
2	1		-825.681									1	1						718.11						1	1	315.953
2	1		-991.076									1	1						604.724						1	1	425.901
2	1		-182.677									1	1	475.776											1	1	63.4222
2	1		-428.346									1	1	493.858											1	1	379.281
2	1		-420.856									1	1	566.929											1	1	531.607
2	1		-1341.73									1	1	680.315											1	1	465.262
2	1		-799.1									1	1	453.543											1	1	395.919
2	1		-634.961									1	1	514.016											1	1	511.263
2	1		-352.756									1	1	407.026											1	1	447.774
2	1		-695.433									1	1	453.543											1	1	322.269
2	1		-574.488									1	1	430.285											1	1	448.502
2	1		-755.906									1	1	491.339											1	1	476.188
2	1		-1436.22									1	1	453.543											1	1	475.45
2	1		-816.378									1	1	574.488											1	1	466.035
2	1		-932.283									1	1	423.307											1	1	275.366
2	1		-536.006									1	1	415.748											1	1	507.937
2	1		-529.134									1	1	367.405											1	1						419.297
2	1		-1152.76									1	1		-820.697										1	1						550.265
2	1		-755.906									1	1		-1144.66										1	1						481.228
2	1		-184.777									1	1		-680.315										1	1						433.9
2	1	652.466										1	1		-539.933										1	1		-483.721
2	1	245.669										1	1		-439.8										1	1		-358.785
2	1		-297.149									1	1		-554.331										1	1		-597.537
2	1		-431.946									1	1	343.593											1	1		-51.96
2	1		-428.346									1	1		-371.081										1	1	332.138
2	1		-1511.81									1	1	604.724											1	1	959.323
2	1		-1231.05									1	1	388.751											1	1	186.243
2	1		-596.768									1	1	632.212											1	1	317.46
2	1	219.213										1	1	438.425											1	1	251.345
2	1		-544.252									1	1	453.543											1	1	380.952
2	1		-786.142									1	1		-371.081										1	1	318.139
2	2		-244.769									1	1						647.919						1	1	200.594
2	2		-419.948									1	1		-997.795										1	1	435.018
2	2		-971.879									1	1						365.354						1	1	94.281
2	2		-332.598									1	1		-161.431										1	1	141.315
2	2		-415.748									1	1		-1247.24										1	1	262.434
2	2						618.468					1	1		-948.318										1	1	227.986
2	2		-623.622									1	1		-1738.58										1	1	-271.042
2	2		-506.901									1	1	302.362											1	1	279.476
2	2		-93.3766									1	1	467.287											1	1	308.335
2	2	349.876										1	1	529.134											1	1	107.225
2	2		-534.949									1	1	514.016											1	1	152.588
2	2		-907.087									1	1	403.15											1	1	397.847
2	2		-453.543									1	1	365.354											1	1	206.465
2	2		-655.118									1	1		-629.921										1	1	259.101
2	2	167.379										1	1		-647.919										1	1	374.762
2	2	529.134										1	1		-529.134										1	1	142.222
2	2		-453.543									1	1		-691.114										1	1	332.041
2	2		-325.621									1	1		-548.031										1	1	109.05
2	2		-162.81									1	1	203.15											1	1	240.311
2	2		-251.969									1	1	410.349											1	1	8050.21
2	2		-813.498									1	1	453.543											1	1		-55.7152
2	2		-921.485									1	1	302.362											1	1		-137.427
2	2		-285.564									1	1		-549.749										1	1		-1375.03
2	2		-680.315									1	1		-500.787										1	1		-677.249
2	2		-604.724									1	1		-665.197										1	1	237.037
2	2		-1521.26									1	1		-514.016										1	1	334.392
2	2		-428.346									1	1		-705.512										1	1	590.791
2	2		-842.295									1	1		-806.299										1	1	405.021
2	2		-340.157									1	1		-561.53										1	1	382.162
2	2		-302.362									1	1		-529.134										1	1	423.28
2	2		-384.082									1	1	387.402											1	1	421.479
2	2		-337.25									1	1		-352.756										1	1	354.016
2	2		-1090.1									1	1		-243.57										1	1	327.604
2	2		-292.283									1	1	369.554											1	1	529.101
2	2		-405.088									1	1	529.134											1	1	479.718
2	2		-335.433									1	1	661.417											1	1	413.874
2	2		-398.568									1	1	453.543											1	1	420.992
2	2		-272.126									1	1	436.745											1	1	515.141
2	2		-235.171									1	1	369.554											1	1	512.278
2	2		-246.664									1	1	281.267											1	1	406.717
2	3						823.937					1	1	415.748											1	1	122.037
2	3		-739.108									1	1	415.748											1	1	561.307
2	3		-350.465									1	1						604.724						1	1	437.39
2	3		-763.465									1	1	453.543											1	1	226.83
2	3		-687.187									1	1	566.929											1	1	366.843
2	3		-523.319									1	2						537.533						1	1	418.15
2	3		-539.933									1	2	585.827											1	1	350.064
2	3		-572.328									1	2	593.095											1	1	557.562
2	3		-695.433									1	2	491.339											1	1	522.876
2	3		-207.874									1	2	669.516											1	1	623.069
2	3		-216.912									1	2	612.681											1	1	261.224
												1	2	510.236											1	1	269.645
												1	2	589.606											1	1	338.624
												1	2	554.331											1	1	485.362
												1	2	377.953											1	1	359.272
												1	2	466.142											1	1		-1100.53
												1	2	443.465											1	1		-1100.53
												1	2	583.127											1	1	375.973
												1	2	264.567											1	1	317.931
												1	2	441.914											1	1	332.112
												1	2	453.543											1	1	299.415
												1	2	515.794											1	1	446.634
												1	2	523.319											1	1	213.364
												1	2	203.15											1	1	496.931
												1	2	507.537											1	1	556.171
												1	2	481.031											1	1	337.085
												1	2	460.415											1	1	102.735
												1	2	426.056											1	1	332.786
												1	2	511.69											1	1	321.971
												1	2	491.339											1	1	384.54
												1	2	434.646											1	1	423.28
												1	2	426.864											1	1	507.937
												1	2	453.543											1	1	454.635
												1	2	393.071											1	1	491.907
												1	2	386.352											1	1	394.398
												1	2	440.945											1	1	514.576
												1	2	584.567											1	1	409.171
												1	2	534.173											1	1	463.333
												1	2	393.071											1	1	445.099
												1	2	536.006											1	1	330.432
												1	2	579.528											1	1	83.2907
												1	2	465.173											1	1						481.55
												1	2	496.738											1	1						48.1456
												1	2	346.827											1	1		-439.945
												1	2	522.262											1	1		-25.6992
												1	2	440.945											1	1		-49.7063
												1	2	439.8											1	1	476.437
												1	2	481.031											1	1	334.495
												1	2		-421.147										1	1	338.624
												1	2		-493.858										1	1	237.477
												1	2		-563.493										1	1	285.373
												1	2		-1030.78										1	1	408.499
												1	2		-590.981										1	1	356.582
												1	2		-585.827										1	1	473.383
												1	2		-544.252										1	1	331.941
												1	2		-513.22										1	1	362.64
												1	2		-545.932										1	1	419.249
												1	2		-483.78										1	1	375.309
												1	2						453.543						1	1	500.241
												1	2	337.25											1	1	408.988
												1	2	503.937											1	1	201.392
												1	2	655.118											1	1	452.525
												1	2	390.551											1	1	238.576
												1	2	496.738											1	1	346.32
												1	2	554.331											1	1	380.952
												1	2	248.369											1	1	338.624
												1	2	488.431											1	1	487.556
												1	2	516.535											1	1	316.713
												1	2	335.958											1	1	395.062
												1	2	463.622											1	1	555.556
												1	2	443.465											1	1	402.587
												1	2	574.488											1	1	248.988
												1	2	433.386											1	1	405.644
												1	2	453.543											1	1	461.105
												1	2	491.339											1	1	178.223
												1	2	415.748											1	1		-225.745
												1	2	430.285											1	1		-135.45
												1	2	415.748											1	2	238.769
												1	2	538.583											1	2	490.924
												1	2	561.53											1	2	573.799
												1	2	302.362											1	2	442.735
												1	2	453.543											1	2	592.573
												1	2	472.441											1	2	319.333
												1	2	487.139											1	2	761.932
												1	2	398.568											1	2	491.005
												1	2	465.173											1	2	457.143
												1	2	453.543											1	2	488.017
												1	2	472.441											1	2	383.087
												1	2	466.142											1	2	644.983
												1	2	627.983											1	2	634.921
												1	2	507.537											1	2	231.874
												1	2	403.15											1	2	546.642
												1	2	403.15											1	2	417.351
												1	2	561.53											1	2	539.403
												1	2	520.735											1	2	366.249
												1	2	430.866											1	2	390.75
												1	2	462.436											1	2		-645.907
												1	2	444.094											1	2		-187.64
												1	2	403.15											1	2		-622.191
												1	2	322.52											1	2		-141.429
												1	2	363.78											1	2	575.661
												1	2	472.441											1	2	330.263
												1	2	298.583											1	2	667.518
												1	2	407.026											1	2	544.744
												1	2						214.173						1	2	407.603
												1	2						423.307						1	2	360.829
												1	2	514.016											1	2	540.047
												1	2	618.898											1	2	573.057
												1	2	364.613											1	2	426.304
												1	2	277.165											1	2	464.041
												1	2	255.118											1	2	541.063
												1	2	335.958											1	2	548.571
												1	2	329.85											1	2	587.302
												1	2	340.157											1	2	410.256
												1	2	514.016											1	2	458.272
												1	2	561.53											1	2	449.553
												1	2	343.593											1	2	622.401
												1	2	415.748											1	2	580.499
												1	2	423.307											1	2	560.482
												1	2	431.946											1	2	474.81
												1	2	288.618											1	2	497.675
												1	2	422.047											1	2	372.487
												1	2	423.307											1	2	465.608
												1	2		-276.07										1	2						513.575
												1	2						507.969						1	2		-136.276
												1	2						272.126						1	2		-624.688
												1	2	291.564											1	2		-1005.33
												1	2	284.576											1	2		-1007.82
												1	2	283.465											1	2		-311.168
												1	2	226.772											1	2	404.459
												1	2	235.171											1	2	394.162
												1	2	266.367											1	2	264.292
												1	2	405.802											1	2	260.8
												1	2	377.953											1	2	481.888
												1	2	453.543											1	2	304.774
												1	2	396.85											1	2	596.792
												1	2	352.756											1	2	634.96
												1	2	318.276											1	2	380.952
												1	2	367.154											1	2	433.635
												1	2	518.335											1	2	380.944
												1	2	476.802											1	2	217.695
												1	2	367.154											1	2	562.378
												1	2	369.554											1	2	536.161
												1	2	330.709											1	2	554.113
												1	2	229.378											1	2	430.977
												1	2	453.543											1	2	338.653
												1	2	326.551											1	2	419.684
												1	2	554.331											1	2	216.718
												1	2	425.197											1	2	441.694
												1	2	370.638											1	2	485.147
												1	2	412.312											1	2	572.685
												1	2	302.362											1	2	234.566
												1	2		-571.129										1	2	285.157
												1	2		-410.349										1	2	494.912
												1	2	585.217											1	2	533.915
												1	2	554.331											1	2	406.329
												1	2	436.745											1	2		-1212.53
												1	2	485.939											1	2		-927.178
												1	2	410.349											1	2		-35.3787
												1	2	538.583											1	2	397
												1	2	466.142											1	2	391.88
												1	2	510.236											1	2	517.333
												1	2	559.37											1	2	465.561
												1	2		-806.299										1	2	489.813
												1	2						261.66						1	2	309.262
												1	2	223.336											1	2	213.208
												1	2	188.976											1	2	209.15
												1	2	503.937											1	2	299.763
												1	2	428.346											1	2	192.232
												1	2	319.16											1	2	276.875
												1	2	423.307											1	2	364.672
												1	2	459.843											1	2	438.22
												1	2	511.69											1	2	155.584
												1	2	478.74											1	2	429.792
												1	2						288.618						1	2	383.78
												1	2	483.78											1	2	543.07
												1	2	287.964											1	2	525.304
												1	2	332.598											1	2	361.977
												1	2	359.055											1	2	510.726
												1	2	386.352											1	2	371.549
												1	2	362.835											1	2	314.745
												1	2	335.958											1	2	435.374
												1	2	316.106											1	2	169.312
												1	2	287.244											1	2	443.694
												1	2	369.554											1	2	654.954
												1	2	446.671											1	2	378.945
												1	2	292.913											1	2	560.892
												1	2	325.621											1	2						524.661
												1	2	337.25											1	2						378.42
												1	2	278.173											1	2		-188.709
												1	2	143.224											1	2		-366.832
												1	2	395.397											1	2	653.061
												1	2	438.425											1	2	376.246
												1	2	483.78											1	2	560.04
												1	2						460.415						1	2	510.025
												1	2	524.687											1	2	286.13
												1	2	483.78											1	2	173.575
												1	2	705.512											1	2	357.437
												1	2	604.724											1	2	504.402
												1	2	408.189											1	2	475.47
												1	2	563.493											1	2	162.354
												1	2	487.139											1	2	395.057
												1	2	226.772											1	2	721.465
												1	2		-511.69										1	2	575.661
												1	2	319.16											1	2	273.3
												1	2	377.953											1	2	440.641
												1	2	203.513											1	2	449.363
												1	2	438.425											1	2	382.841
												1	2	493.858											1	2	446.358
												1	2	385.512											1	2	413.874
												1	2	487.139											1	2	430.987
												1	2	470.341											1	2						146.433
												1	2	453.543											1	2		-919.932
												1	2	194.376											1	2		-74.1508
												1	2	476.22											1	2		-1264.78
												1	2	167.379											1	2		-229.033
												1	2	496.738											1	2		-324.654
												1	2	385.512											1	2		-132.204
												1	2	498.898											1	2		-293.906
												1	2	434.646											1	2		-185.698
												1	2	453.543											1	2	590.038
												1	2	345.557											1	2	350.944
												1	2	453.543											1	2	512.769
												1	2	453.543											1	2	357.418
												1	2	448.666											1	2	243.603
												1	2	483.78											1	2	285.716
												1	2	394.751											1	2	388.788
												1	2	393.071											1	2	556.26
												1	2	335.958											1	2	394.699
												1	2	357.337											1	2	525.912
												1	2	403.15											1	2	98.023
												1	2	409.078											1	2	577.711
												1	2	509.242											1	2	620.809
												1	2	327.559											1	2	440.236
												1	2	481.89											1	2	492.19
												1	2	472.441											1	2	307.427
												1	2	428.346											1	2	548.022
												1	2	343.593											1	2	442.411
												1	2		-604.724										1	2	584.915
												1	2						366.017						1	2	584.098
												1	2						531.74						1	2	685.303
												1	2	78.3902											1	2		-380.004
												1	2	251.969											1	2		-1371.36
												1	2	244.769											1	2		-546.351
												1	2	302.362											1	2		-95.4775
												1	2	393.071											1	2		-507.957
												1	2	179.528											1	2		-437.376
												1	2	444.094											1	2		-486.733
												1	2	503.937											1	2	589.23
												1	2	414.348											1	2	541.799
												1	2	280.765											1	2	532.66
												1	2	367.154											1	2	298.312
												1	2	332.598											1	2	431.283
												1	2	264.567											1	2	307.841
												1	2	311.255											1	2	517.134
												1	2	488.431											1	2	41.7603
												1	2	561.53											1	2	820.576
												1	2	569.836											1	2	436.647
												1	2	581.466											1	2	610.222
												1	2	534.173											1	2	405.551
												1	2	319.806											1	2	372.484
												1	2		-209.974										1	2	516.419
												1	2		-529.134										1	2	365.88
												1	2						256.656						1	2	352.488
												1	2						243.57						1	2	500.889
												1	2						503.937						1	2	430.515
												1	2	340.157											1	2		-389.432
												1	2	382.399											1	2	801.921
												1	2	352.756											1	2	416.717
												1	2	434.646											1	2	484.622
												1	2	483.78											1	2	376.832
												1	2	529.134											1	2	527.483
												1	2	215.973											1	2	279.476
												1	2	268.766											1	2	582.65
												1	2	219.9											1	2	330.818
												1	2	470.341											1	2	69.2625
												1	2	435.757											1	2	-322.247
												1	2	388.751											1	2	-97.7728
												1	2	464.342											1	2	-225.741
												1	2	410.349											1	2	94.8738
												1	2	529.134											1	2	921.82
												1	2	494.775											1	2	507.911
												1	2	472.441											1	2	472.326
												1	2	272.126											1	2	376.251
												1	2	302.362											1	2	561.75
												1	2	352.756											1	2	393.894
												1	2	319.16											1	2	385.665
												1	2	578.045											1	2	377.612
												1	2	220.957											1	2						504.934
												1	2	494.775											1	2						444.444
												1	2	444.094											1	2		-182.171
												1	2	109.95											1	2	395.065
												1	2	548.031											1	2	725.727
												1	2	322.978											1	2	393.918
												1	2	529.134											1	2	394.466
												1	2	308.935											1	2	610.933
												1	2	410.349											1	2	184.63
												1	2	78.029											1	2	497.943
												1	2	423.307											1	2	546.417
												1	2	327.559											1	2	607.196
												1	2	396.85											1	2	538.196
												1	2	418.655											1	2	431.065
												1	2	418.655											1	2	294.461
												1	2	428.346											1	2	408.665
												1	2	442.745											1	2	426.955
												1	2	292.283											1	2	350.06
												1	2	294.405											1	2	312.17
												1	2	369.554											1	2	435.374
												1	2	381.931											1	2		-255.773
												1	2	361.155											1	2		-1106.86
												1	2	491.339											1	2		-335.149
												1	2	110.321											1	2		-283.725
												1	2	355.72											1	2		-231.693
												1	2	369.554											1	2	567.761
												1	2	90.7087											1	2	532.124
												1	2	362.835											1	2	503.721
												1	2	302.362											1	2	493.249
												1	2	352.756											1	2	633.683
												1	2	210.574											1	2	465.608
												1	2	283.465											1	2	584.915
												1	2		-141.102										1	2						354.733
												1	2		-497.638										2	1	289.468
												1	2	357.337											2	1	325.402
												1	2	327.559											2	1	172.333
												1	2	247.387											2	1	375.369
												1	2		-503.937										2	1	408.847
												1	2		-825.681										2	1	549.525
												1	2	367.154											2	1	440.213
												1	2	523.319											2	1	256.139
												1	2	516.535											2	1	465.626
												1	2	440.397											2	1	460.303
												1	2	496.738											2	1	430.592
												1	2	481.89											2	1	343.182
												1	2	443.465											2	1	354.016
												1	2	481.89											2	1	276.543
												1	2	413.228											2	1	254.82
												1	2	520.735											2	1	355.998
												1	2	262.047											2	1	355.946
												1	2	487.139											2	1	423.271
												1	2	462.436											2	1	203.432
												1	2		-285.564										2	1	304.792
												1	2	436.745											2	1	395.048
												1	2	279.104											2	1	386.383
												1	2	587.927											2	1	206.116
												1	2	478.74											2	1	383.04
												1	2	428.346											2	1	495.843
												1	2	440.945											2	1	497.024
												1	2	391.292											2	1	274.607
												1	2	437.904											2	1	283.278
												1	2	269.966											2	1		-1015.84
												1	2	587.927											2	1	146.203
												1	2	491.339											2	1	462.798
												1	2	503.937											2	1	85.2611
												1	2	554.331											2	1	278.325
												1	2	483.78											2	1	481.209
												1	2	374.353											2	1	152.851
												1	2	510.236											2	1	383.939
												1	2	483.78											2	1	378.028
												1	2	445.984											2	1	343.584
												1	2	331.159											2	1	242.675
												1	2	453.543											2	1	531.283
												1	2	566.929											2	1	474.013
												1	2	292.913											2	1	487.639
												1	2	196.535											2	1	426.179
												1	2	183.577											2	1	407.011
												1	2	430.866											2	1	312.971
												1	2	518.335											2	1	430.447
												1	2	266.079											2	1	415.323
												1	2	436.745											2	1	582.068
												1	2	472.441											2	1	414.281
												1	2	410.349											2	1	131.687
												1	2	587.927											2	1	490.212
												1	2	445.586											2	1	92.0338
												1	2	362.835											2	1	395.048
												1	2	590.981											2	1	78.9149
												1	2	431.146											2	1	472.587
												1	2	626.322											2	1	186.827
												1	2	587.927											2	1	472.022
												1	2	650.079											2	1	394.149
												1	2	428.346											2	1	156.483
												1	2	687.187											2	1	279.214
												1	2	634.961											2	1	600.571
												1	2	377.953											2	1						481.544
												1	2		-1096.06										2	1						534.499
												1	2		-885.489										2	1		-552.081
												1	2		-140.755										2	1		-195.829
												1	2		-289.216										2	1		-102.751
												1	2	219.9											2	1	395.062
												1	2	429.921											2	1	457.77
												1	2	395.397											2	1	469.456
												1	2	125.984											2	1	362.14
												1	2	403.15											2	1	307.058
												1	2	444.65											2	1	474.394
												1	2	466.142											2	1	339.53
												1	2	347.717											2	1	464.443
												1	2	469.457											2	1	125.416
												1	2		-768.504										2	1	235.565
												1	2		-705.512										2	1	302.343
												1	2		-217.323										2	1	399.403
												1	2	514.016											2	1	448.179
												1	2	453.543											2	1	183.722
												1	2	440.945											2	1	110.513
												1	2	475.141											2	1	489.533
												1	2	115.609											2	1	227.434
												1	2	409.449											2	1	409.694
												1	2	529.134											2	1	362.812
												1	2	453.543											2	1	147.034
												1	2	453.543											2	1	222.049
												1	2	414.105											2	1	423.28
												1	2	377.953											2	1	322.277
												1	2	426.864											2	1	324.356
												1	2	313.161											2	1	461.76
												1	2	288.618											2	1	293.069
												1	2	483.78											2	1	403.271
												1	2	548.031											2	1	324.943
												1	2	604.724											2	1	355.009
												1	2	283.465											2	1	533.59
												1	2	359.955											2	1	396.587
												1	2	36.8734											2	1	362.527
												1	2						-352.756						2	1	429.792
												1	2	725.669											2	1	568.405
												1	2	453.543											2	1	411.187
												1	2	590.981											2	1	463.768
												1	2		-179.258										2	1	479.718
												1	2						554.331						2	1	401.333
												1	2	514.016											2	1		-923.437
												1	2	511.136											2	1	59.1891
												1	2	518.335											2	1	483.806
												1	2	566.929											2	1	624.388
												1	2	507.537											2	1	609.524
												1	2	590.326											2	1	498.511
												1	2	475.141											2	1	99.6672
												1	2	372.913											2	1	343.075
												1	2	297.149											2	1	531.283
												1	2	481.031											2	1	484.416
												1	2	494.775											2	1	243.04
												1	2	302.362											2	1	407.6
												1	2		-762.479										2	1	385.318
												1	2		-510.236										2	1	112.873
												1	2						647.919						2	1	463.201
												1	2	604.724											2	1	222.513
												1	2	367.154											2	1	450.206
												1	2	412.841											2	1	494.222
												1	2	183.009											2	1	415.096
												1	2	491.339											2	1	316.049
												1	2	498.898											2	1	443.453
												1	2	483.78											2	1	443.725
												1	2	264.567											2	1	784.921
												1	2	546.578											2	1	160.703
												1	2	487.139											2	1	285.145
												1	2	278.492											2	1	282.193
												1	2	292.913											2	1	474.033
												1	2	491.339											2	1	592.554
												1	2	419.948											2	1	321.686
												1	2	453.543											2	1	446.297
												1	2	362.835											2	1		-837.364
												1	2	453.543											2	1		-357.446
												1	2	396.85											2	1		-78.9035
												1	2	396.85											2	1	434.346
												1	2	302.362											2	1	739.969
												1	2	382.677											2	1	356.211
												1	2	175.052											2	1	507.929
												1	2	431.946											2	1	332.188
												1	2	359.055											2	1	486.559
												1	2	251.969											2	1	434.136
												1	2	503.937											2	1	392.487
												1	2	398.568											2	1	469.619
												1	2	453.543											2	1	580.499
												1	2	302.362											2	1	447.332
												1	2	302.362											2	1	399.082
												1	2	377.953											2	1	379.762
												1	2	274.875											2	1	263.12
												1	2		-523.319										2	1	505.109
												1	2						120.945						2	1	494.722
												1	2	474.396											2	1	382.793
												1	2	626.322											2	1	489.12
												1	2	638.32											2	1	507.968
												1	2	333.858											2	1	102.729
												1	2	181.417											2	1	479.718
												1	2	518.335											2	1	451.505
												1	2	237.57											2	1	476.672
												1	2	453.543											2	1	364.358
												1	2	277.165											2	1	403.747
												1	2	483.78											2	1	275.904
												1	2	386.352											2	1	417.511
												1	2	258.268											2	1	449.656
												1	2	554.331											2	1	454.636
												1	2	388.751											2	1	572.339
												1	2	302.362											2	1	411.52
												1	2	518.335											2	1	464.157
												1	2	218.373											2	1	507.883
												1	2	362.835											2	1	58.2011
												1	2	453.543											2	1		-697.587
												1	2	413.228											2	1		-931.217
												1	2	518.335											2	1	82.2849
												1	2	436.745											2	1	400.125
												1	2	384.252											2	1	407.4
												1	2	516.535											2	1	213.342
												1	2	438.425											2	1	412.698
												1	2	467.287											2	1	549.135
												1	2	436.745											2	1	540.513
												1	2	453.543											2	1	368.608
												1	2	372.913											2	1	223.612
												1	2		-993.476										2	1	354.865
												1	2	468.661											2	1	334.169
												1	2	577.237											2	1	556.311
												1	2		-201.575										2	1	402.426
												1	2						503.937						2	1	331.566
												1	2	352.756											2	1	321.423
												1	2	534.173											2	1	487.686
												1	2	453.543											2	1	486.776
												1	2	410.349											2	1	372.121
												1	2	471.329											2	1	440.213
												1	2	382.399											2	1	342.472
												1	2	397.845											2	1	451.503
												1	2	107.987											2	1	411.987
												1	2	321.26											2	1	346.9
												1	2		-66.1417										2	1	338.606
												1	2						566.929						2	1	324.883
												1	2	247.387											2	1	349.537
												1	2	478.74											2	1	470.918
												1	2	296.315											2	1	507.937
												1	2	406.299											2	1	526.758
												1	2	400.185											2	1	524.863
												1	2	209.328											2	1		-189.225
												1	2	529.134											2	1		-87.8972
												1	2	371.081											2	1		-147.229
												1	2	532.42											2	1						367.436
												1	2	459.143											2	1						441.126
												1	2	408.189											2	1		-120.215
												1	2	466.142											2	1	578.48
												1	2	192.412											2	1	520.466
												1	2	167.979											2	1	633.359
												1	2	100.787											2	1	404.852
												1	2	367.154											2	1	204.582
												1	2	367.154											2	1	602.782
												1	2	488.431											2	1	603.886
												1	2	423.307											2	1	249.172
												1	2	362.835											2	1	454.064
												1	2	279.104											2	1	443.429
												1	2	340.157											2	1	435.076
												1	2	480.222											2	1	224.03
												1	2	393.071											2	1	445.685
												1	2						114.689						2	1	481.544
												1	2	507.537											2	1	435.374
												1	2	321.26											2	1	467.292
												1	2	377.953											2	1	574.646
												1	2	440.945											2	1	388.86
												1	2	480.222											2	1	415.584
												1	2	432.928											2	1	245.313
												1	2		-1421.1										2	1	386.244
												1	2	453.543											2	1	374.947
												1	2	529.134											2	1	462.341
												1	2	412.312											2	1						136.939
												1	2	335.958											2	1		-423.331
												1	2	410.349											2	1		-225.747
												1	2	453.543											2	1		-133.502
												1	2	302.362											2	2	332.112
												1	2	441.914											2	2	308.746
												1	2	426.056											2	2	362.434
												1	2	415.748											2	2	301.648
												1	2	151.181											2	2	452.584
												1	2	236.85											2	2	420.024
												1	2	514.016											2	2	216.679
												1	2	438.425											2	2	335.489
												1	2	441.914											2	2	409.382
												1	2	441.914											2	2	417.759
												1	2	418.655											2	2	167.749
												1	2	503.937											2	2	209.625
												1	2	488.431											2	2	239.515
												1	2		-113.386										2	2	453.757
												1	2	537.533											2	2	434.323
												1	2	478.74											2	2	378.601
												1	2	332.598											2	2	351.323
												1	2	1330.39											2	2	430.401
												1	2	478.74											2	2	256.067
												1	2	144.882											2	2	234.155
												1	2	348.879											2	2	391.299
												1	2	434.646											2	2	409.626
												1	2	277.165											2	2	203.175
												1	2	403.15											2	2	354.439
												1	2	412.312											2	2	350.576
												1	2	408.189											2	2	247.921
												1	2	496.738											2	2	414.549
												1	2	176.378											2	2	409.001
												1	2	54.2701											2	2	349.399
												1	2	483.78											2	2	348.91
												1	2	142.782											2	2	195.098
												1	2	415.748											2	2	399.137
												1	2	491.339											2	2	419.219
												1	2	223.748											2	2	448.243
												1	2	369.554											2	2	417.402
												1	2	235.171											2	2	402.258
												1	2	393.071											2	2	377.437
												1	2	386.352											2	2	494.001
												1	2	405.802											2	2	461.05
												1	2	362.835											2	2	402.609
												1	2	383.767											2	2	448.874
												1	2	444.65											2	2	422.518
												1	2	403.15											2	2	434.824
												1	2	383.767											2	2	315.091
												1	2	372.138											2	2	171.944
												1	2	283.465											2	2	443.307
												1	2		-136.551										2	2	396.912
												1	2		-688.714										2	2	402.483
												1	2						243.204						2	2	491.617
												1	2	561.53											2	2	417.424
												1	2	151.181											2	2						414.651
												2	1	629.921											2	2						136.811
												2	1	579.528											2	2						266.463
												2	1	434.646											2	2						424.072
												2	1	107.987											2	2						366.456
												2	1	578.432											2	2						246.359
												2	1	280.765											2	2						373.692
												2	1	658.718											2	2						366.815
												2	1	642.52											2	2		-176.441
												2	1	411.549											2	2		-1203.98
												2	1	461.102											2	2	632.099
												2	1	475.141											2	2	550.265
												2	1	302.362											2	2	601.35
												2	1	422.264											2	2	280.423
												2	1	442.345											2	2	167.913
												2	1	571.129											2	2	379.164
												2	1	512.336											2	2	376.249
												2	1	362.835											2	2	379.766
												2	1	329.85											2	2	70.1511
												2	1	293.963											2	2	319.128
												2	1	321.26											2	2	371.954
												2	1	453.543											2	2	368.503
												2	1	514.016											2	2	303.687
												2	1		-1043.15										2	2	344.463
												2	1	358.355											2	2	251.403
												2	1	604.724											2	2	107.744
												2	1	377.953											2	2	395.972
												2	1	385.512											2	2	198.942
												2	1	481.031											2	2	419.249
												2	1	287.244											2	2	431.607
												2	1	566.929											2	2	174.15
												2	1	545.932											2	2	461.685
												2	1	384.252											2	2	351.852
												2	1	403.15											2	2	460.182
												2	1		-293.469										2	2	283.634
												2	1	604.724											2	2	469.456
												2	1	665.197											2	2	135.992
												2	1	384.825											2	2	419.723
												2	1	461.102											2	2	342.966
												2	1	302.362											2	2	371.429
												2	1	412.312											2	2	191.43
												2	1	302.362											2	2	115.684
												2	1	542.473											2	2	356.062
												2	1	459.843											2	2	464.654
												2	1	398.568											2	2	555.95
												2	1	362.835											2	2	580.499
												2	1	332.598											2	2	446.16
												2	1	491.339											2	2	369.978
												2	1	373.506											2	2	445.804
												2	1	302.362											2	2	451.499
												2	1	266.79											2	2	472.193
												2	1	362.835											2	2	351.991
												2	1	332.598											2	2	269.718
												2	1	488.431											2	2	434.865
												2	1		-477.414										2	2	363.605
												2	1	168.625											2	2	322.689
												2	1	431.946											2	2	470.312
												2	1	367.738											2	2	367.768
												2	1	495.538											2	2	526.34
												2	1	475.141											2	2		-1599.06
												2	1	184.047											2	2	251.035
												2	1	321.26											2	2	507.955
												2	1	291.564											2	2	511.46
												2	1	399.55											2	2	446.383
												2	1	481.031											2	2	423.28
												2	1	476.802											2	2	308.746
												2	1	433.386											2	2	178.417
												2	1	624.444											2	2	450.042
												2	1	343.065											2	2	433.424
												2	1	366.323											2	2	422.311
												2	1	412.312											2	2	222.67
												2	1	453.543											2	2	421.752
												2	1	438.117											2	2	418.832
												2	1	453.543											2	2	292.934
												2	1	394.751											2	2	518.195
												2	1	398.568											2	2	455.482
												2	1	465.173											2	2	400.868
												2	1	423.307											2	2	407.065
												2	1	524.094											2	2	507.904
												2	1	359.955											2	2	197.84
												2	1	388.751											2	2	371.187
												2	1	512.701											2	2	94.4216
												2	1	536.006											2	2	358.705
												2	1	507.537											2	2	507.957
												2	1	491.339											2	2	390.261
												2	1	453.543											2	2	406.911
												2	1	403.15											2	2	270.311
												2	1	272.966											2	2	384.213
												2	1	442.745											2	2	188.657
												2	1		-1341.73										2	2	313.221
												2	1	495.538											2	2	385.451
												2	1		-411.213										2	2	316.055
												2	1		-957.48										2	2	360.295
												2	1	604.724											2	2	402.334
												2	1	503.937											2	2	464.426
												2	1	730.709											2	2		-920.606
												2	1	466.142											2	2						322.503
												2	1	423.307											2	2		-1090.02
												2	1	453.543											2	2		-771.273
												2	1	377.953											2	2	404.165
												2	1	453.543											2	2	535.393
												2	1	604.724											2	2	481.481
												2	1	397.55											2	2	118.693
												2	1	359.055											2	2	237.631
												2	1	302.362											2	2	445.935
												2	1	453.543											2	2	405.14
												2	1	554.331											2	2	361.712
												2	1	277.165											2	2	391.692
												2	1	415.748											2	2	434.461
												2	1	616.354											2	2	86.1413
												2	1	755.906											2	2	174.366
												2	1	384.825											2	2	489.367
												2	1	453.543											2	2	379.333
												2	1	472.441											2	2	341.595
												2	1	453.543											2	2	554.361
												2	1	443.465											2	2	520.325
												2	1	327.559											2	2	556.849
												2	1	211.654											2	2	306.284
												2	1	438.425											2	2	433.862
												2	1	619.843											2	2	330.507
												2	1	585.827											2	2	304.204
												2	1	367.154											2	2	315.905
												2	1	298.384											2	2	300.144
												2	1	569.836											2	2	397.163
												2	1	431.946											2	2	193.298
												2	1	226.772											2	2	419.373
												2	1	319.16											2	2	511.489
												2	1	377.953											2	2	395.062
												2	1	311.255											2	2	393.651
												2	1	374.353											2	2	400.931
												2	1	401.412											2	2	474.074
												2	1	84.8089											2	2	325.78
												2	1		-867.302										2	2	243.683
												2	1		-604.724										2	2	257.525
												2	1		-191.742										2	2	135.938
												2	1	412.312											2	2	438.22
												2	1	550.731											2	2	346.883
												2	1	433.386											2	2	266.712
												2	1	226.772											2	2	318.102
												2	1		-100.787										2	2	266.795
												2	1	629.921											2	2	464.81
												2	1	587.927											2	2	507.937
												2	1		-172.778										2	2	332.981
												2	1	439.8											2	2	334.593
												2	1	403.15											2	2	369.223
												2	1	483.78											2	2	235.664
												2	1	453.543											2	2	311.534
												2	1	280.765											2	2	275.132
												2	1	680.315											2	2	481.733
												2	1	343.593											2	2						430.328
												2	1	327.559											2	2						248.169
												2	1	276.551											2	2		-69.5354
												2	1	491.339											2	2	131.363
												2	1	514.016											2	2	466.641
												2	1	503.937											2	2	440.212
												2	1	508.518											2	2	426.011
												2	1	289.764											2	2	309.277
												2	1	136.551											2	2	344.781
												2	1	520.735											2	2	248.785
												2	1	230.75											2	2	375.873
												2	1	403.15											2	2	456.823
												2	1	475.141											2	2	217.187
												2	1	399.389											2	2	261.892
												2	1	323.96											2	2	452.214
												2	1	408.189											2	2	419.723
												2	1		-313.561										2	2	185.285
												2	1	655.118											2	2	48.1725
												2	1	483.78											2	2	341.333
												2	1		-337.934										2	2	436.484
												2	1		-503.937										2	2	275.256
												2	1	529.134											2	2	447.158
												2	1	680.315											2	2	377.696
												2	1	287.244											2	2	310.406
												2	1	377.953											2	2	226.162
												2	1	514.016											2	2	325.079
												2	1	421.716											2	2	417.877
												2	1	566.929											2	2	480.139
												2	1	518.335											2	2	168.474
												2	1	563.493											2	2	517.611
												2	1	480.54											2	2	393.352
												2	1	334.19											2	2	219.031
												2	1	231.811											2	2	353.608
												2	1	518.335											2	2	378.937
												2	1	475.141											2	2	316.165
												2	1	345.557											2	2	428.924
												2	1	453.543											2	2	244.562
												2	1	406.299											2	2	483.749
												2	1	453.543											2	2	559.243
												2	1	511.69											2	2	467.725
												2	1	372.138											2	2	380.43
												2	1	544.252											2	2	474.629
												2	1	508.518											2	2	379.493
												2	1	618.468											2	2	384.208
												2	1	554.331											2	2	382.318
												2	1	488.926											2	2						357.437
												2	1	471.685											2	2	179.272
												2	1	472.441											2	2	491.812
												2	1	332.598											2	2	560.847
												2	1	470.341											2	2	442.816
												2	1	488.431											2	2	315.049
												2	1	408.189											2	2	450.905
												2	1						447.944						2	2	252
												2	1	407.731											2	2	367.375
												2	1	294.405											2	2	507.937
												2	1	377.953											2	2	365.275
												2	1	669.516											2	2	380.952
												2	1		-352.756										2	2	283.712
												2	1		-272.126										2	2	256.887
												2	1	393.071											2	2	340.741
												2	1	310.761											2	2	492.018
												2	1	483.78											2	2	363.03
												2	1	612.681											2	2	441.684
												2	1	566.929											2	2	259.767
												2	1	514.016											2	2	233.376
												2	1	267.087											2	2	435.374
												2	1	468.661											2	2	370.37
												2	1	505.377											2	2	459.562
												2	1	412.841											2	2	373.591
												2	1	578.432											2	2	402.963
												2	1	561.53											2	2	492.887
												2	1	539.933											2	2	472.12
												2	1	506.901											2	2	322.947
												2	1	473.701											2	2	418.036
												2	1	377.953											2	2	397.687
												2	1	458.943											2	2	319.336
												2	1	506.901											2	2	363.523
												2	1	475.141											2	2	374.744
												2	1	330.709											2	2	423.28
												2	1	356.355											2	2	347.603
												2	1	469.457											2	2	425.249
												2	1	393.071											2	2	320.802
												2	1	335.958											2	2	403.124
												2	1	604.724											2	2						83.0114
												2	1	509.536											2	2						286.654
												2	1	162.81											2	2						523.266
												2	1	286.448											2	2		-292.198
												2	1		-856.693										2	2		-447.46
												2	1	544.252											2	2		-53.3882
												2	1	436.745											3	1	286.537
												2	1	269.966											3	1	456.454
												2	1	295.49											3	1	656.601
												2	1	453.543											3	1	521.13
												2	1	269.674											3	1	473.447
												2	1	371.081											3	1	534.274
												2	1	514.016											3	1	521.481
												2	1	302.362											3	1	187.453
												2	1	369.554											3	1	579.814
												2	1	342.147											3	1	426.011
												2	1	395.397											3	1	438.095
												2	1	261.131											3	1	396.344
												2	1	464.342											3	1	352.734
												2	1	556.13											3	1	530.375
												2	1	503.937											3	1	460.182
												2	1	554.331											3	1	368.417
												2	1	302.362											3	1	256.732
												2	1	474.396											3	1	341.114
												2	1	327.559											3	1	290.738
												2	1	545.567											3	1	558.73
												2	1	405.802											3	1	435.771
												2	1	377.953											3	1	479.718
												2	1	532.733											3	1	305.788
												2	1	488.431											3	1	369.014
												2	1		-1274.24										3	1	199.024
												2	1		-1598.2										3	1	358.543
												2	1	390.551											3	1	438.672
												2	1	387.402											3	1	219.973
												2	1	493.858											3	1	364.491
												2	1	317.48											3	1	324.215
												2	1	272.126											3	1	234.852
												2	1	310.761											3	1	552.043
												2	1	302.362											3	1	385.595
												2	1	453.543											3	1	376.249
												2	1	460.116											3	1	445.158
												2	1	417.26											3	1	526.749
												2	1	554.331											3	1	439.491
												2	1	482.068											3	1	355.556
												2	1	397.55											3	1	384.8
												2	1	395.397											3	1	624.339
												2	1	393.071											3	1						367.459
												2	1	395.397											3	1						614.392
												2	1	377.953											3	1						394.289
												2	1	558.207											3	1						532.124
												2	1	393.071											3	1		-194.31
												2	1	286.723											3	1	598.863
												2	1	427.251											3	1	340.715
												2	1	522.262											3	1	360.011
												2	1	438.425											3	1	117.298
												2	1	462.992											3	1	398.754
												2	1	468.97											3	1	330.159
												2	1	325.621											3	1	445.948
												2	1	554.331											3	1	505.649
												2	1	655.118											3	1	467.2
												2	1	510.236											3	1	494.155
												2	1	576.378											3	1	315.039
												2	1		-549.749										3	1	463.631
												2	1						-558.207						3	1	488.211
												2	1	352.756											3	1	507.937
												2	1	248.369											3	1	354.749
												2	1	496.738											3	1	404.468
												2	1	359.055											3	1	293.404
												2	1	443.465											3	1	248.507
												2	1	403.15											3	1	396.722
												2	1	491.339											3	1	449.693
												2	1	495.538											3	1	480.726
												2	1	428.346											3	1	423.28
												2	1	438.425											3	1	397.365
												2	1	326.973											3	1	422.181
												2	1	468.661											3	1	242.623
												2	1	529.134											3	1	356.03
												2	1	529.134											3	1	539.436
												2	1	491.339											3	1	158.389
												2	1	507.537											3	1	176.441
												2	1	330.709											3	1	534.57
												2	1	390.551											3	1	479.185
												2	1	366.323											3	1	540.858
												2	1	529.134											3	1						604.686
												2	1	335.958											3	1						403.124
												2	1	415.748											3	1						221.754
												2	1	403.15											3	1						335.337
												2	1	264.567											3	1						480.48
												2	1	332.598											3	1						638.39
												2	1	554.331											3	1						297.989
												2	1	623.622											3	1						243.644
												2	1	270.535											3	1		-235.979
												2	1	470.341											3	1		-334.169
												2	1	491.339											3	1	408.341
												2	1	562.73											3	1	418.825
												2	1	566.929											3	1	451.499
												2	1	505.875											3	1	375.28
												2	1	362.835											3	1	539.683
												2	1	393.071											3	1	515.633
												2	1	211.654											3	1	330.81
												2	1	544.252											3	1	420.145
												2	1	431.946											3	1	297.329
												2	1	518.335											3	1	533.333
												2	1	642.52											3	1	380.952
												2	1	604.724											3	1	324.896
												2	1	604.724											3	1	517.705
												2	1	539.933											3	1	399.093
												2	1	491.339											3	1	458.781
												2	1	529.134											3	1	171.865
												2	1	362.835											3	1	479.185
												2	1	377.953											3	1	441.994
												2	1	638.32											3	1	466.841
												2	1	302.362											3	1	507.937
												2	1	446.97											3	1	487.619
												2	1	597.165											3	1	404.792
												2	1	462.992											3	1	386.999
												2	1	335.958											3	1	311.094
												2	1	395.397											3	1	345.986
												2	1	604.724											3	1	205.227
												2	1	537.533											3	1	445.228
												2	1	396.85											3	1	301.376
												2	1	571.129											3	1		-1382.72
												2	1	511.69											3	1		-177.769
												2	1	481.031											3	1		-154.583
												2	1	431.946											3	1						457.906
												2	1	503.937											3	1		-628.952
												2	1	453.543											3	1		-304.432
												2	1	483.78											3	1		-703.351
												2	1	561.53											3	1		-383.175
												2	1	446.344											3	1	469.709
												2	1	434.646											3	1	631.386
												2	1	388.751											3	1	554.977
												2	1						432.448						3	1	516.175
												2	1	388.751											3	1	570.015
												2	1						834.932						3	1	368.236
												2	1		-520.735										3	1	285.157
												2	1	436.745											3	1	486.772
												2	1	352.756											3	1	483.298
												2	1	383.767											3	1	316.343
												2	1	554.331											3	1	610.761
												2	1	497.638											3	1	154.8
												2	1	309.234											3	1	412.702
												2	1	398.568											3	1	204.224
												2	1	439.145											3	1	353.564
												2	1	367.874											3	1	612.53
												2	1	799.1											3	1	463.748
												2	1	626.322											3	1	317.421
												2	1	520.735											3	1	397.847
												2	1	410.349											3	1	108.278
												2	1	421.147											3	1	521.679
												2	1	475.141											3	1	288.362
												2	1	621.522											3	1	546.045
												2	1	478.74											3	1						428.558
												2	1	327.559											3	1		-149.553
												2	1	403.15											3	1		-162.398
												2	1	493.858											3	1		-78.2482
												2	1	483.78											3	1	418.276
												2	1	483.78											3	1	481.888
												2	1	440.945											3	1	328.029
												2	1	472.441											3	1	101.586
												2	1	407.026											3	1	493.346
												2	1	537.533											3	1	481.894
												2	1	184.047											3	1	515.999
												2	1	403.15											3	1	249.317
												2	1	302.362											3	1	226.978
												2	1	340.157											3	1	293.678
												2	1	464.342											3	1	416.763
												2	1	309.234											3	1	406.678
												2	1	453.543											3	1	263.928
												2	1	382.992											3	1	418.298
												2	1	275.683											3	1	441.18
												2	1	340.157											3	1	201.593
												2	1	459.843											3	1	454.852
												2	1	367.154											3	1	357.754
												2	1	317.48											3	1	475.015
												2	1	471.329											3	1	285.795
												2	1	302.362											3	1	497.943
												2	1	264.567											3	1	355.449
												2	1	474.159											3	1	221.124
												2	1	395.022											3	1	123.042
												2	1	387.402											3	1	345.898
												2	1	481.031											3	1	322.332
												2	1	435.757											3	1	435.374
												2	1	532.733											3	1	424.045
												2	1	604.724											3	1	238.201
												2	1	478.74											3	1	387.322
												2	1	511.69											3	1	568.27
												2	1	461.5											3	1	646.494
												2	1	544.252											3	1	770.951
												2	1	348.879											3	1	100.134
												2	1	403.15											3	1	451.507
												2	1	453.543											3	1	318.413
												2	1	581.466											3	1	517.77
												2	1		-647.919										3	1	502.651
												2	1	359.055											3	1	694.54
												2	1	503.937											3	1	668.051
												2	1	302.362											3	1						752.693
												2	1	318.276											3	1						507.937
												2	1	360.509											3	1						98.0231
												2	1	492.738											3	1		-220.38
												2	1	453.543											3	1		-239.015
												2	1	569.152											3	1		-1224.22
												2	1	466.142											3	1	372.487
												2	1	369.554											3	1	106.425
												2	1	428.861											3	1	463.119
												2	1	496.738											3	1	218.054
												2	1	512.701											3	1	392.932
												2	1	423.307											3	1	402.463
												2	1	362.835											3	1	374.414
												2	1	272.126											3	1	133.288
												2	1	329.85											3	1	469.841
												2	1	509.242											3	1	341.078
												2	1	384.825											3	1	141.371
												2	1	536.006											3	1	449.931
												2	1	491.339											3	1	456.911
												2	1	421.147											3	1	378.937
												2	1	523.319											3	1	288.25
												2	1	302.362											3	1	559.591
												2	1	522.655											3	1	361.199
												2	1	556.983											3	1	212.134
												2	1	291.564											3	1	454.393
												2	1	415.748											3	1	496.649
												2	1	519.443											3	1	318.558
												2	1	417.971											3	1	469.136
												2	1	554.331											3	1	182.857
												2	1	386.352											3	1	510.582
												2	1	439.8											3	1	275.916
												2	1	383.767											3	1	505.291
												2	1	520.735											3	1	391.03
												2	1	393.071											3	1	459.259
												2	1	467.287											3	1	566.138
												2	1	453.543											3	1		-156.528
												2	1	468.661											3	1		-453.714
												2	1	368.504											3	1		-644.738
												2	1	577.237											3	1		-705.439
												2	1	514.016											3	1		-455.84
												2	1	467.287											3	1		-614.903
												2	1	441.914											3	1						406.345
												2	1	415.748											3	1						129.295
												2	1	514.016											3	1	764.824
												2	1	321.26											3	1	183.04
												2	1	410.349											3	1	551.547
												2	1	503.937											3	1	334.169
												2	1	421.147											3	1	579.984
												2	1	289.764											3	1	280.904
												2	1	381.931											3	1	469.04
												2	1	396.85											3	1	511.92
												2	1	201.575											3	1	585.418
												2	1	415.748											3	1	255.172
												2	1	302.362											3	1	598.431
												2	1	453.543											3	1	458.139
												2	1	488.431											3	1	561.686
												2	1	712.711											3	1	453.024
												2	1	604.724											3	1	273.504
												2	1	453.543											3	1	172.477
												2	1	503.937											3	1	311.606
												2	1	377.953											3	1	483.159
												2	1	340.157											3	1	176.893
												2	1	190.28											3	1	634.289
												2	1	368.504											3	1	378.033
												2	1	348.879											3	1	393.685
												2	1	566.929											3	1	452.323
												2	1	498.898											3	1	388.14
												2	1	590.981											3	1	399.501
												2	1	260.367											3	1	352.734
												2	1	275.227											3	1	446.368
												2	1	410.349											3	1		-478.03
												2	1	453.543											3	1		-134.042
												2	1	529.134											3	1						616.78
												2	1	596.325											3	1						511.508
												2	1	428.346											3	1		-1219.05
												2	1	695.433											3	1		-380.952
												2	1	396.85											3	1		-453.182
												2	1	680.315											3	1						408.817
												2	1	544.252											3	1	607.985
												2	1	500.061											3	1	491.964
												2	1	453.543											3	1	601.999
												2	1	478.74											3	1	216.019
												2	1	529.134											3	1	554.361
												2	1	356.355											3	1	525.759
												2	1	626.322											3	1	459.562
												2	1	436.745											3	1	682.892
												2	1	470.987											3	1	472.906
												2	1	483.78											3	1	572.542
												2	1	211.654											3	1	603.635
												2	1	428.346											3	1	578.938
												2	1	321.26											3	1	347.812
												2	1	453.543											3	1	453.236
												2	1	438.425											3	1	429.052
												2	1	453.543											3	1	157.545
												2	1	465.173											3	1	442.396
												2	1	382.399											3	1	307.728
												2	1	365.354											3	1	386.151
												2	1	317.48											3	1	77.2947
												2	1	302.362											3	1	756.261
												2	1	487.139											3	1	442.816
												2	1	529.134											3	1	471.418
												2	1	211.654											3	1	159.113
												2	1	467.287											3	1	161.66
												2	1	352.756											3	1		-789.102
												2	1						529.134						3	1						66.0697
												2	1	496.738											3	2	218.667
												2	1	403.15											3	2	434.688
												2	1	403.15											3	2	260.776
												2	1	393.071											3	2	221.665
												2	1	419.948											3	2	482.031
												2	1	393.071											3	2	421.046
												2	1	491.339											3	2	120.747
												2	1	367.154											3	2	386.252
												2	1	371.081											3	2	285.852
												2	1	362.835											3	2	362.336
												2	1	554.331											3	2	318.408
												2	1	388.751											3	2	444.97
												2	1	259.168											3	2	446.516
												2	1	367.154											3	2	386.137
												2	1	377.953											3	2	458.54
												2	1	158.053											3	2	134.861
												2	1		-74.495										3	2	402.479
												2	1		-130.329										3	2	387.964
												2	1	403.15											3	2	419.975
												2	1	211.654											3	2	358.181
												2	1	453.543											3	2	284.383
												2	1	442.745											3	2	413.446
												2	1	388.751											3	2	175.695
												2	1	264.567											3	2	465.411
												2	1	419.948											3	2	489.037
												2	1	498.898											3	2	457.518
												2	1	442.745											3	2	478.491
												2	1	582.047											3	2	225.755
												2	1	468.661											3	2	373.563
												2	1	302.362											3	2	232.197
												2	1	312.441											3	2	476.086
												2	1	251.969											3	2	376.6
												2	1	419.948											3	2	448.529
												2	1	287.244											3	2	406.34
												2	1	317.48											3	2	332.069
												2	1	360.509											3	2	130.454
												2	1	287.244											3	2	433.328
												2	1	549.749											3	2	388.272
												2	1	518.335											3	2	361.346
												2	1	362.835											3	2	457.143
												2	1	377.953											3	2	513.592
												2	1	599.511											3	2	411.233
												2	1	72.7909											3	2	321.72
												2	1		-348.374										3	2	361.613
												2	1		-166.299										3	2						440.183
												2	1	421.475											3	2						493.61
												2	1	394.751											3	2						482.54
												2	1	493.858											3	2						428.935
												2	1	151.181											3	2						246.272
												2	1	230.75											3	2		-544.179
												2	1	705.512											3	2	577.201
												2	1	251.969											3	2	540.973
												2	1	503.937											3	2	292.598
												2	1	514.016											3	2	556.643
												2	1	340.157											3	2	272.227
												2	1	423.307											3	2	549.522
												2	1	381.931											3	2	604.906
												2	1	417.971											3	2	514.895
												2	1	582.047											3	2	205.49
												2	1	465.173											3	2	322.608
												2	1	417.051											3	2	379.112
												2	1	352.756											3	2	208.384
												2	1	289.764											3	2	500.882
												2	1	522.262											3	2	435.374
												2	1	325.621											3	2	430.578
												2	1	311.811											3	2	73.2485
												2	1	445.144											3	2	329.993
												2	1	476.22											3	2	417.374
												2	1	624.882											3	2	470.09
												2	1	319.16											3	2	487.939
												2	1	498.898											3	2	224.695
												2	1	292.283											3	2	369.408
												2	1	352.756											3	2	306.878
												2	1	522.262											3	2	396.825
												2	1	314.961											3	2	359.788
												2	1	518.335											3	2	471.655
												2	1	461.5											3	2	316.54
												2	1	416.893											3	2	209.509
												2	1	398.568											3	2	380.258
												2	1	181.417											3	2	323.03
												2	1	201.575											3	2	414.692
												2	1	476.22											3	2	477.97
												2	1	403.15											3	2	192.828
												2	1	566.929											3	2	287.511
												2	1	126.992											3	2	338.624
												2	1	418.655											3	2	369.778
												2	1	481.031											3	2	489.466
												2	1	634.961											3	2						397.59
												2	1	399.55											3	2						454.493
												2	1	453.543											3	2	328.042
												2	1	518.335											3	2	358.942
												2	1	313.992											3	2	383.774
												2	1	475.141											3	2	522.449
												2	1	415.748											3	2	422.152
												2	1	428.346											3	2	507.937
												2	1	487.139											3	2	346.499
												2	1	407.026											3	2	424.473
												2	1	340.157											3	2	392.437
												2	1	109.186											3	2	388.55
												2	1	446.344											3	2	333.441
												2	1	488.431											3	2	395.767
												2	1	344.357											3	2	238.468
												2	1	302.362											3	2	312.65
												2	1	235.171											3	2	432.995
												2	1	302.362											3	2	370.254
												2	1	472.441											3	2	379.189
												2	1	645.039											3	2	382.52
												2	1	541.732											3	2	416.768
												2	1	340.157											3	2	498.735
												2	1	33.9386											3	2	379.345
												2	1		-111.397										3	2	401.849
												2	1		-151.181										3	2	422.634
												2	1	487.139											3	2	451.499
												2	1	491.339											3	2	434.877
												2	1	438.425											3	2	398.589
												2	1	377.953											3	2	90.3541
												2	1	412.312											3	2	523.078
												2	1	418.655											3	2	501.996
												2	1	473.263											3	2	473.763
												2	1	559.37											3	2	411.187
												2	1	560.63											3	2	368.503
												2	1	554.331											3	2	436.867
												2	1	423.307											3	2	314.608
												2	1	355.72											3	2	353.347
												2	1	453.543											3	2	277.954
												2	1	428.346											3	2	331.919
												2	1	431.946											3	2	429.792
												2	1	529.134											3	2	450.434
												2	1	554.331											3	2	348.584
												2	1	248.369											3	2	284.94
												2	1	360.509											3	2	315.536
												2	1	453.543											3	2	453.236
												2	1	485.939											3	2						329.389
												2	1	347.717											3	2						483.482
												2	1	423.307											3	2						493.509
												2	1	579.528											3	2						373.803
												2	1	520.735											3	2						163.977
												2	1	362.835											3	2						252.81
												2	1	483.78											3	2						525.298
												2	1	487.139											3	2						386.383
												2	1	569.152											3	2	180.224
												2	1	483.78											3	2	384.796
												2	1	426.864											3	2	526.096
												2	1	239.677											3	2	155.998
												2	1	337.934											3	2	510.764
												2	1						184.777						3	2	128.774
												2	1	571.859											3	2	363.787
												2	1	344.357											3	2	448.465
												2	1	410.349											3	2	507.937
												2	1	441.449											3	2	489.475
												2	1	355.276											3	2	457.768
												2	1	292.283											3	2	319.584
												2	1	428.346											3	2	374.925
												2	1	365.354											3	2	218.352
												2	1	489.115											3	2	514.58
												2	1	509.242											3	2	448.931
												2	1	428.346											3	2	554.127
												2	1	399.55											3	2	409.698
												2	1	466.142											3	2	353.341
												2	1	549.749											3	2	335.392
												2	1	249.004											3	2	376.637
												2	1	397.845											3	2	117.638
												2	1	343.593											3	2	121.731
												2	1	274.875											3	2	319.503
												3	1	475.141											3	2	276.279
												3	1	645.039											3	2	289.249
												3	1	526.11											3	2	562.146
												3	1	220.472											3	2	468.436
												3	1	540.587											3	2	576.366
												3	1	647.919											3	2	267.141
												3	1						323.96						3	2	418.824
												3	1		-532.733										3	2	289.026
												3	1	201.575											3	2	448.53
												3	1	579.528											3	2	434.129
												3	1	534.949											3	2	651.189
												3	1	438.425											3	2	526.749
												3	1	439.8											3	2	477.369
												3	1	367.154											3	2	516.563
												3	1	755.906											3	2	484.085
												3	1	526.434											3	2	426.025
												3	1	423.307											3	2	315.897
												3	1	498.008											3	2	425.843
												3	1	400.63											3	2	426.004
												3	1	516.535											3	2	578.483
												3	1	453.543											3	2	500.313
												3	1	439.8											3	2	500.419
												3	1	503.937											3	2	435.887
												3	1	593.095											3	2	472.662
												3	1	319.16											3	2						286.533
												3	1	541.069											3	2		-348.957
												3	1	475.141											3	2		-1004.6
												3	1	466.142											3	2	492.544
												3	1	412.312											3	2	314.437
												3	1	472.441											3	2	707.127
												3	1	423.307											3	2	538.721
												3	1	561.53											3	2	692.641
												3	1	443.465											3	2	446.739
												3	1	431.946											3	2	103.19
												3	1	491.339											3	2	271.63
												3	1	529.134											3	2	244.726
												3	1	517.199											3	2	424.715
												3	1	521.575											3	2	287.53
												3	1	467.287											3	2	412.698
												3	1	431.946											3	2	520.961
												3	1	444.094											3	2	227.189
												3	1	406.299											3	2	118.354
												3	1	503.937											3	2	550.265
												3	1	470.341											3	2	501.89
												3	1	470.341											3	2	402.116
												3	1	345.557											3	2	548.112
												3	1	403.15											3	2	507.937
												3	1	478.74											3	2	455.68
												3	1	710.551											3	2	419.151
												3	1	394.151											3	2	397.782
												3	1	500.787											3	2	232.2
												3	1	403.15											3	2	389.076
												3	1	436.745											3	2	336.481
												3	1	377.953											3	2	458.502
												3	1	393.071											3	2	367.685
												3	1	417.971											3	2	452.187
												3	1	393.867											3	2	524.868
												3	1	491.339											3	2	325.431
												3	1	396.85											3	2	438.003
												3	1	396.85											3	2	555.212
												3	1	334.758											3	2	512.169
												3	1	449.344											3	2	416.641
												3	1	428.346											3	2	352.169
												3	1	370.394											3	2	62.9841
												3	1	418.655											3	2	412.817
												3	1	138.035											3	2	514.576
												3	1	569.836											3	2	429.792
												3	1	446.169											3	2	161.787
												3	1	571.465											3	2	606.247
												3	1	322.52											3	2	547.856
												3	1	317.48											3	2	330.263
												3	1	516.535											3	2	507.937
												3	1	395.951											3	2	557.491
												3	1	436.745											3	2	539.291
												3	1	486.409											3	2	507.937
												3	1						-453.543						3	2	500.467
												3	1	529.134											3	2	469.782
												3	1	577.237											3	2	287.437
												3	1	291.564											3	2	474.629
												3	1	596.768											3	2						180.366
												3	1	651.242											3	2						535.754
												3	1	480.222											3	2						338.624
												3	1	453.543											3	2						351.9
												3	1	468.174											3	2		-1318.94
												3	1	393.071											3	2		-729.414
												3	1	453.543
												3	1	491.339
												3	1	277.165
												3	1	529.134
												3	1	593.095
												3	1	453.543
												3	1	399.273
												3	1	475.141
												3	1	364.807
												3	1	579.528
												3	1	394.751
												3	1	630.641
												3	1	388.751
												3	1	489.115
												3	1	413.228
												3	1	439.8
												3	1	491.339
												3	1	588.811
												3	1	673.443
												3	1	604.724
												3	1	474.396
												3	1	438.425
												3	1	210.574
												3	1	453.543
												3	1	432.546
												3	1	537.533
												3	1	381.931
												3	1	466.142
												3	1	537.533
												3	1	145.582
												3	1	357.337
												3	1	423.964
												3	1	349.876
												3	1	467.287
												3	1	529.134
												3	1	399.55
												3	1	302.362
												3	1	550.731
												3	1	302.362
												3	1	396.85
												3	1	428.346
												3	1	424.282
												3	1	537.533
												3	1	623.622
												3	1	533.112
												3	1	529.134
												3	1	669.516
												3	1	470.341
												3	1	467.287
												3	1	494.775
												3	1	495.538
												3	1	638.32
												3	1	195.646
												3	1	440.945
												3	1	651.969
												3	1	307.402
												3	1	377.953
												3	1	437.345
												3	1	574.488
												3	1	453.543
												3	1	403.15
												3	1	219.9
												3	1	583.127
												3	1	280.765
												3	1						220.957
												3	1	545.932
												3	1	497.638
												3	1	475.141
												3	1	171.797
												3	1	302.362
												3	1	241.89
												3	1	622.866
												3	1	577.237
												3	1	397.845
												3	1	398.568
												3	1	705.512
												3	1	377.953
												3	1	367.154
												3	1	313.161
												3	1	559.37
												3	1	510.236
												3	1	406.029
												3	1	559.37
												3	1	388.751
												3	1	544.252
												3	1	346.457
												3	1	221.732
												3	1	488.431
												3	1	277.165
												3	1	425.547
												3	1	326.233
												3	1	429.673
												3	1	332.598
												3	1	453.543
												3	1	157.149
												3	1	453.543
												3	1	475.941
												3	1	632.212
												3	1	491.339
												3	1	576.728
												3	1	279.685
												3	1	431.946
												3	1	337.25
												3	1	478.74
												3	1	280.765
												3	1	332.598
												3	1	526.695
												3	1	391.292
												3	1	374.353
												3	1	340.157
												3	1	277.165
												3	1	362.835
												3	1	453.543
												3	1	415.748
												3	1	621.522
												3	1						421.147
												3	1	554.331
												3	1	483.78
												3	1	371.081
												3	1	548.031
												3	1	319.16
												3	1	377.953
												3	1	518.335
												3	1	507.969
												3	1	491.339
												3	1	495.248
												3	1	503.937
												3	1	175.052
												3	1	320.504
												3	1	453.543
												3	1	413.228
												3	1	462.436
												3	1	343.593
												3	1	483.78
												3	1	417.971
												3	1	274.875
												3	1	362.835
												3	1	468.661
												3	1	458.268
												3	1	428.346
												3	1	332.598
												3	1	280.765
												3	1	722.31
												3	1		-1228.35
												3	1		-311.811
												3	1		-184.777
												3	1	423.307
												3	1	529.134
												3	1	563.493
												3	1	544.252
												3	1	415.748
												3	1	123.694
												3	1	201.575
												3	1	503.937
												3	1	302.362
												3	1	377.953
												3	1	357.337
												3	1	428.346
												3	1	407.026
												3	1	291.564
												3	1	491.339
												3	1		640.296
												3	1		453.543
												3	1		311.255
												3	1		655.118
												3	1		589.606
												3	1		-866.772
												3	1		-161.26
												3	1		-453.543
												3	1		-160.935
												3	1	597.165
												3	1	529.134
												3	1	337.934
												3	1	705.512
												3	1	621.522
												3	1	295.163
												3	1	554.331
												3	1	418.655
												3	1	379.711
												3	1	514.016
												3	1	231.811
												3	1	453.543
												3	1	362.835
												3	1	550.731
												3	1	199.949
												3	1	576.598
												3	1	478.74
												3	1	524.094
												3	1	403.15
												3	1	314.961
												3	1	389.888
												3	1	313.992
												3	1	377.953
												3	1	491.339
												3	1	529.134
												3	1	234.331
												3	1	587.927
												3	1	695.433
												3	1	470.341
												3	1	514.016
												3	1	550.731
												3	1	470.341
												3	1	343.593
												3	1	453.543
												3	1	319.16
												3	1	453.543
												3	1	469.741
												3	1	629.921
												3	1	302.362
												3	1	209.802
												3	1	510.236
												3	1	456.83
												3	1	333.739
												3	1	485.939
												3	1	453.543
												3	1	466.142
												3	1	408.189
												3	1	498.898
												3	1	542.473
												3	1	453.543
												3	1	166.299
												3	1	710.551
												3	1	469.457
												3	1	426.056
												3	1	512.336
												3	1	571.129
												3	1	777.503
												3	1						393.071
												3	1		-347.717
												3	1		-264.567
												3	1	448.504
												3	1	544.252
												3	1	551.811
												3	1	453.543
												3	1	439.8
												3	1	475.141
												3	1	491.339
												3	1	377.953
												3	1	453.543
												3	1	408.189
												3	1	272.126
												3	1	329.041
												3	1	357.795
												3	1	345.557
												3	1	226.772
												3	1	520.735
												3	1	361.155
												3	1	566.929
												3	1	470.341
												3	1	537.533
												3	1	588.811
												3	1	399.55
												3	1	369.554
												3	1	393.071
												3	1	491.339
												3	1	419.948
												3	1	367.154
												3	1	483.78
												3	1	403.15
												3	1	465.173
												3	1	554.331
												3	1	587.927
												3	1	604.724
												3	1	472.441
												3	1	604.724
												3	1	596.768
												3	1	453.543
												3	1	539.933
												3	1	219.64
												3	1	472.441
												3	1	327.559
												3	1	426.864
												3	1	574.488
												3	1	483.78
												3	1	428.346
												3	1	566.929
												3	1	639.612
												3	1	362.835
												3	1	453.543
												3	1	410.349
												3	1	518.335
												3	1	503.937
												3	1	302.362
												3	1	415.748
												3	1	369.554
												3	1	587.927
												3	1	554.331
												3	1	496.738
												3	1	226.772
												3	1	386.352
												3	1	417.971
												3	1	572.328
												3	1	518.335
												3	1	475.141
												3	1	571.129
												3	2	554.331
												3	2	561.53
												3	2	491.339
												3	2	500.061
												3	2	428.346
												3	2	432.928
												3	2	442.745
												3	2	408.189
												3	2	367.154
												3	2	453.543
												3	2	407.026
												3	2	464.342
												3	2	396.85
												3	2	338.358
												3	2	374.666
												3	2	491.339
												3	2	395.397
												3	2	222.325
												3	2	287.244
												3	2	362.835
												3	2	403.15
												3	2	352.756
												3	2	428.346
												3	2	462.992
												3	2	412.312
												3	2	604.724
												3	2	439.8
												3	2	438.425
												3	2	409.449
												3	2	355.72
												3	2	395.397
												3	2	480.222
												3	2	320.148
												3	2	400.185
												3	2	337.934
												3	2						226.772
												3	2	144.309
												3	2	223.748
												3	2	491.339
												3	2	342.677
												3	2	475.141
												3	2	473.701
												3	2	419.948
												3	2	383.767
												3	2	362.835
												3	2	186.457
												3	2	624.882
												3	2	453.543
												3	2	404.949
												3	2	453.543
												3	2	481.031
												3	2	536.006
												3	2	473.701
												3	2	514.016
												3	2	400.185
												3	2	289.216
												3	2	403.15
												3	2	453.543
												3	2	286.448
												3	2	367.154
												3	2	503.937
												3	2	377.953
												3	2	453.543
												3	2	514.016
												3	2	453.543
												3	2	283.465
												3	2						317.48
												3	2	287.244
												3	2	534.949
												3	2	209.192
												3	2	393.071
												3	2	342.677
												3	2	435.402
												3	2	622.002
												3	2	585.827
												3	2	302.362
												3	2	419.948
												3	2	332.598
												3	2	429.673
												3	2	559.37
												3	2	407.026
												3	2	344.693
												3	2	425.694
												3	2	373.974
												3	2	554.331
												3	2	400.497
												3	2	571.129
												3	2	335.958
												3	2	386.352
												3	2	347.717
												3	2	541.732
												3	2	500.061
												3	2	481.89
												3	2	466.142
												3	2	362.835
												3	2	332.598
												3	2	483.78
												3	2	444.094
												3	2	453.543
												3	2	462.992
												3	2	472.441
												3	2	170.079
												3	2	618.468
												3	2	566.929
												3	2	691.114
												3	2	423.307
												3	2	265.87
												3	2	453.543
												3	2	503.937
												3	2	333.641
												3	2	578.045
												3	2	377.953
												3	2	443.465
												3	2	524.094
												3	2	385.512
												3	2	377.953
												3	2	352.756
												3	2	503.937
												3	2	470.341
												3	2	516.535
												3	2	434.646
												3	2	428.346
												3	2	362.835
												3	2	604.724
												3	2	277.165
												3	2	204.094
												3	2	251.969
												3	2	483.78
												3	2	393.071
												3	2	352.756
												3	2	466.142
												3	2	619.843
												3	2	302.362
												3	2	302.362
												3	2	514.016
												3	2	460.742
												3	2	337.934
												3	2	327.559
												3	2	453.543
												3	2	428.346
												3	2	419.948
												3	2	453.543
												3	2	453.543
												3	2	367.154
												3	2	295.163
												3	2	384.825
												3	2	373.228
												3	2	371.654
												3	2	352.756
												3	2	514.016
												3	2	359.055
												3	2	377.953
												3	2	302.362
												3	2	403.15
												3	2	403.15
												3	2	472.441
[truncated: 527 more rows]
[truncated: 17 more columns]

## Sheet: Fig. 5b-f,h
Figure 5e										Figure 5f																	Figure 5h
Landing rate of particles is given in (molecules / um min )										Velocities of particles is given in (nm/s )												Run length of particles given in um					Velocities of particles is given in (nm/s )												Run length of particiles given in um
KIF5B + TRAK1-(1-360) + Miro1-(1-592) + 10 nM MAP7					KIF5B + TRAK1-(1-532) + Miro1-(1-592) + 10 nM MAP7					KIF5B + TRAK1-(1-532) + 10 nM MAP7					KIF5B + TRAK1-(1-532) + Miro1-(1-592) + 10 nM MAP7							KIF5B + TRAK1-(1-532) + Miro1-(1-592) + 10 nM MAP7
Experiment	Replicate	Landing rate			Experiment	Replicate	Landing rate			Experiment	Velocities	Normalized Velocities			Experiment	Velocities	Normalized Velocities					Experiment	Run lengths				Experiment	Replicate	Dynein/Dynactin + TRAK1-(1-532) Velocities				Dynein/Dynactin + TRAK1-(1-532) + Miro1-(1-592) Velocities						Experiment	Replicate	Dynein/Dynactin + TRAK1-(1-532) Run lengths				Dynein/Dynactin + TRAK1-(1-532) + Miro1-(1-592) Run lengths
1	1	0			1	1	0.13096			1	0.309828	0.631658			1	0.309828	0.631658					1	5.12				1	1	816.378										1	1	4.32
1	1	0			1	1	0.43247			1	0.369785	0.753895			1	0.369785	0.753895					1	8.37328				1	1	928.684										1	1	6.88
1	1	0			1	1	0.24032			1	0.312794	0.637704			1	0.312794	0.637704					1	12				1	1	245.669										1	1	4.16
1	2	0.05748			1	2	0.21669			1	0.40729	0.830356			1	0.40729	0.830356					1	4.26656				1	1	170.079										1	1	2.88
1	2	0.05537			1	2	0.19379			1	0.358866	0.731632			1	0.358866	0.731632					1	6.50672				1	1	755.906										1	1	5.6
1	2	0.05457			1	2	0.32141			1	0.885273	1.80484			1	0.885273	1.80484					1	4.74656				1	1	661.417										1	1	5.6
1	3	0.08756			1	3	0.22478			1	0.320641	0.653702			1	0.320641	0.653702					1	11.4134				1	1					508.518						1	1					5.92
1	3	0			1	3	0.13741			1	0.727881	1.48396			1	0.727881	1.48396					1	3.46656				1	1					514.016						1	1					8.16
1	3	0.08429			1	3	0.09335			1	0.376053	0.766673			1	0.376053	0.766673					1	10.24				1	1	810.88										1	1	9.44
2	1	0.02768			2	1	0.25966			1	0.385256	0.785435			1	0.385256	0.785435					1	7.57328				1	1	786.142										1	1	8.32
2	1	0			2	1	0.37651			1	0.862095	1.75758			1	0.862095	1.75758					1	2.56				1	1	269.966										1	1	4
2	1	0			2	1	0.21986			1	0.65262	1.33052			1	0.65262	1.33052					1	5.70672				1	1	151.181										1	1	3.68
2	2	0.03036			2	2	0.26066			1	0.605037	1.23351			1	0.605037	1.23351					1	21.2267				1	1	727.559										1	1	12.32
2	2	0.0281			2	2	0.52362			1	0.255553	0.521005			1	0.255553	0.521005					1	11.0933				1	1	372.138										1	1	10.24
2	2	0			2	2	0.50378			1	0.284351	0.579716			1	0.284351	0.579716					1	9.38656				1	1	453.543										1	1	6.24
2	3	0			2	3	0.1867			1	0.489059	0.997062			1	0.489059	0.997062					1	2.29344				1	1	718.11										1	1	12.16
2	3	0			2	3	0.54608			1	0.530493	1.08153			1	0.530493	1.08153					1	2.02672				1	1	1231.05										1	1	9.12
2	3	0.02874			2	3	0.37033			1	0.388735	0.792529			1	0.388735	0.792529					1	7.73328				1	1	907.087										1	1	7.68
3	1	0			3	1	0.44924			1	0.479554	0.977684			1	0.479554	0.977684					1	2.72				1	1	496.738										1	1	3.68
3	1	0.02831			3	1	0.32944			1	0.746028	1.52095			1	0.746028	1.52095					1	8.32				1	1	655.118										1	1	4.16
3	1	0.05662			3	1	0.57759			1	0.703357	1.43396			1	0.703357	1.43396					1	11.3067				1	1	863.892										1	1	6.4
3	2	0			3	2	0.34648			1	0.317471	0.64724			1	0.317471	0.64724					1	13.6533				1	1	387.402										1	1	6.56
3	2	0.05341			3	2	0.29338			1	0.467333	0.952769			1	0.467333	0.952769					1	6.72				1	1	395.397										1	1	5.44
3	2	0.0267			3	2	0.62205			1	0.567759	1.15751			1	0.567759	1.15751					1	6.61328				1	1	718.11										1	1	3.04
3	3	0.05303			3	3	0.42509			1	0.0837747	0.170794			1	0.0837747	0.170794					1	4.48				1	1	323.96										1	1	7.2
3	3	0			3	3	0.44142			1	0.484221	0.9872			1	0.484221	0.9872					1	14.4533				1	1	604.724										1	1	3.84
3	3	0			3	3	0.49832			1	0.74704	1.52302			1	0.74704	1.52302					1	4.74656				1	1	695.433										1	1	7.36
										1	0.534119	1.08893			1	0.534119	1.08893					1	3.78656				1	1	680.315										1	1	5.76
										1	0.444429	0.906073			1	0.444429	0.906073					1	3.89344				1	1	718.11										1	1	3.04
										1	0.860941	1.75523			1	0.860941	1.75523					1	6.61328				1	1	421.147										1	1	6.24
										1	0.708985	1.44543			1	0.708985	1.44543					1	11.52				1	1	226.772										1	1	2.88
										2	0.582822	1.18822			2	0.582822	1.18822					1	4.48				1	1	188.976										1	1	3.2
										2	0.154463	0.31491			2	0.154463	0.31491					1	4.90672				1	1	113.386										1	1	1.92
										2	0.585222	1.19311			2	0.585222	1.19311					1	11.2533				1	1	1058.27										1	1	3.36
										2	0.405094	0.82588			2	0.405094	0.82588					1	7.68				1	1	529.134										1	1	4.48
										2	0.269556	0.549553			2	0.269556	0.549553					1	5.17328				1	1	604.724										1	1	11.52
										2	0.517229	1.05449			2	0.517229	1.05449					1	2.24				1	1	403.15										1	1	3.84
										2	0.431215	0.879134			2	0.431215	0.879134					1	6.29344				1	1	691.114										1	1	5.12
										2	0.458358	0.934471			2	0.458358	0.934471					1	5.65328				1	1	268.766										1	1	2.56
										2	0.464207	0.946396			2	0.464207	0.946396					1	7.84				1	1	365.354										1	1	4.64
										2	0.340269	0.693719			2	0.340269	0.693719					1	4.16				1	1	730.709										1	1	4.64
										2	0.904611	1.84426			2	0.904611	1.84426					1	13.3333				1	1	665.197										1	1	3.52
										2	0.857212	1.74763			2	0.857212	1.74763					1	14.9333				1	1	508.518										1	1	5.92
										2	0.716832	1.46143			2	0.716832	1.46143					1	3.94656				1	1	730.709										1	1	4.64
										2	0.461109	0.940079			2	0.461109	0.940079					1	15.68				1	1	302.362										1	1	3.52
										2	0.122488	0.249721			2	0.122488	0.249721					1	7.30672				1	1	317.48										1	1	3.36
										2	0.187085	0.381416			2	0.187085	0.381416					1	8.05344				1	1	283.465										1	1	2.4
										2	0.0883606	0.180144			2	0.0883606	0.180144					1	8.10672				1	1	206.156										1	1	2.4
										2	0.312034	0.636155			2	0.312034	0.636155					1	9.65344				1	1					885.489						1	1					6.56
										3	0.485076	0.988943			3	0.485076	0.988943					1	3.25344				1	1					352.756						1	1					4.48
										3	0.823462	1.67882			3	0.823462	1.67882					1	6.4				1	1	511.69										1	1	7.04
										3	0.556772	1.13511			3	0.556772	1.13511					1	3.41344				1	1	806.299										1	1	2.56
										3	0.558947	1.13954			3	0.558947	1.13954					1	3.89328				1	1	529.134										1	1	3.36
										3	0.327209	0.667092			3	0.327209	0.667092					1	6.66672				1	1	71.144										1	1	1.28
										3	0.571805	1.16576			3	0.571805	1.16576					1	5.22672				1	1	151.181										1	1	1.44
										3	0.633145	1.29082			3	0.633145	1.29082					1	2.34656				1	1	151.181										1	1	2.72
										3	0.525987	1.07235			3	0.525987	1.07235					1	3.78656				1	2					831.496						1	2					5.28
										3	0.646128	1.31729			3	0.646128	1.31729					1	6.50672				1	2	997.795										1	2	10.56
										3	0.35571	0.725198			3	0.35571	0.725198					1	10.88				1	2	755.906										1	2	6.4
										3	0.496784	1.01281			3	0.496784	1.01281					1	9.38656				1	2	1166.25										1	2	8.64
										3	0.57739	1.17715			3	0.57739	1.17715					1	3.25328				1	2	1341.73										1	2	11.36
										3	0.473919	0.966196			3	0.473919	0.966196					1	3.36				1	2	766.704										1	2	11.36
										3	0.412451	0.84088			3	0.412451	0.84088					1	4.26672				1	2	1562.2										1	2	9.92
										3	0.445862	0.908995			3	0.445862	0.908995					1	21.8667				1	2	669.516										1	2	4.96
										3	0.470984	0.960213			3	0.470984	0.960213					1	7.41328				1	2	1285.04										1	2	8.16
																						1	6.88				1	2	181.417										1	2	3.84
																						1	1.76				1	2	529.134										1	2	4.48
																						1	2.93344				1	2	196.535										1	2	2.08
																						1	2.72				1	2	590.981										1	2	6.88
																						1	3.84				1	2	529.134										1	2	5.6
																						1	5.33328				1	2	335.958										1	2	3.2
																						1	5.38672				1	2	30.9234										1	2	1.44
																						1	22.7733				1	2	786.142										1	2	4.16
																						1	3.04				1	2	396.85										1	2	3.36
																						1	2.02656				1	2	518.335										1	2	3.84
																						1	5.38672				1	2	695.433										1	2	3.68
																						1	8.48				1	2	786.142										1	2	4.16
																						1	11.9467				1	2	170.079										1	2	1.44
																						1	10.56				1	2	327.559										1	2	2.08
																						1	6.56				1	2	253.87										1	2	14.24
																						1	9.86672				1	2	520.735										1	2	4.96
																						1	1.6				1	2	722.31										1	2	6.88
																						1	2.24				1	2	907.087										1	2	5.76
																						1	6.18672				1	2	907.087										1	2	4.8
																						1	4.42672				1	2					725.669						1	2					3.84
																						1	9.06672				1	2	680.315										1	2	4.32
																						1	10.08				1	2	869.291										1	2	3.68
																						1	6.24				1	2	264.567										1	2	3.36
																						1	6.18672				1	2	514.016										1	2	2.72
																						1	9.49328				1	2	503.937										1	2	3.2
																						1	9.06656				1	2	377.953										1	2	2.4
																						1	7.36				1	2	907.087										1	2	5.76
																						1	6.66656				1	2	831.496										1	2	5.28
																						1	5.01328				1	2	453.543										1	2	2.88
																						1	1.76				1	2	699.213										1	2	5.92
																						1	2.08				1	2	231.811										1	2	3.68
																						1	3.94672				1	2	478.74										1	2	3.04
																						1	2.29344				1	2	642.52										1	2	2.72
																						1	3.04				1	2					793.701						1	2					3.36
																						1	3.94672				1	2	1020.47										1	2	4.32
																						1	4.58656				1	2	292.913										1	2	4.96
																						1	2.93344				1	2	496.738										1	2	7.36
																						1	2.02656				1	2	967.559										1	2	5.12
																						1	3.09328				1	2	514.016										1	2	2.72
																						1	14.3467				1	2	806.299										1	2	5.12
																						1	5.12				1	2	869.291										1	2	3.68
																						1	8.10672				1	2	982.677										1	2	4.16
																						1	4.8				1	2	669.516										1	2	4.96
																						1	17.4934				1	2	1209.45										1	2	5.12
																						1	5.54656				1	2	1088.5										1	2	5.76
																						1	3.46672				1	2	1159.06										1	2	3.68
																						1	9.06656				1	2	161.26										1	2	2.56
																						1	2.45328				1	2	634.961										1	2	3.36
																						1	5.54672				1	2	340.157										1	2	2.88
																						1	5.33344				1	2	302.362										1	2	2.56
																						1	8.16				1	2	944.882										1	2	4
																						1	3.56				1	2	1285.04										1	2	5.44
																						1	6.44				2	1					907.087						2	1					4.8
																						1	19.48				2	1	993.476										2	1	7.36
																						1	2.8				2	1	629.921										2	1	4
																						1	2.36				2	1	359.055										2	1	3.04
																						1	7.36				2	1	1058.27										2	1	5.6
																						1	12.36				2	1	665.197										2	1	3.52
																						1	1.6				2	1	1662.99										2	1	8.8
																						1	2.6				2	1	1209.45										2	1	6.4
																						1	7.32				2	1					554.331						2	1					3.52
																						1	5.84				2	1					352.756						2	1					2.24
																						1	2.32				2	1	251.969										2	1	2.4
																						1	13				2	1	388.751										2	1	2.88
																						1	17.88				2	1	163.78										2	1	2.08
																						1	13.84				2	1	120.945										2	1	1.92
																						2	8.08				2	1	264.567										2	1	2.24
																						2	3.12				2	1	410.349										2	1	3.04
																						2	3.84				2	1	604.724										2	1	3.2
																						2	5.81344				2	1	777.503										2	1	5.76
																						2	6.93328				2	1	1133.86										2	1	4.8
																						2	5.38672				2	1	434.646										2	1	3.68
																						2	2.72				2	1	554.331										2	1	3.52
																						2	3.57328				2	1	453.543										2	1	2.4
																						2	2.2				2	1	725.669										2	1	7.68
																						2	3.08				2	1	718.11										2	1	6.08
																						2	2.56				2	1	519.685										2	1	8.8
																						2	6.24				2	1	1152.76										2	1	9.76
																						2	14.88				2	1	793.701										2	1	3.36
																						2	17				2	1	520.735										2	1	4.96
																						2	3.88				2	1	755.906										2	1	5.6
																						2	5.04				2	1	585.827										2	1	4.96
																						2	14.76				2	1	604.724										2	1	4.48
																						2	8.84				2	1	453.543										2	1	2.88
																						2	17.52				2	1	1285.04										2	1	5.44
																						2	7.84				2	1	529.134										2	1	5.6
																						2	18.8				2	1	604.724										2	1	3.84
																						2	11.04				2	1	856.693										2	1	5.44
																						2	8.36				2	1	650.079										2	1	6.88
																						2	4.92				2	1	655.118										2	1	4.16
																						2	2.12				2	1	529.134										2	1	3.36
																						2	8.28				2	1	539.933										2	1	4
																						2	6.13328				2	1	876.85										2	1	4.64
																						2	6.61328				2	1	755.906										2	1	4
																						2	13.9733				2	1	566.929										2	1	4.8
																						2	12.5867				2	1	907.087										2	1	4.8
																						2	9.76				2	1	327.559										2	1	4.16
																						2	12.96				2	1	1028.03										2	1	5.44
																						2	7.89344				2	1	536.006										2	1	6.24
																						2	7.68				2	1	191.496										2	1	3.04
																						2	9.81328				2	1	786.142										2	1	4.16
																						2	2.61344				2	2	1152.76										2	2	9.76
																						2	1.70672				2	2	907.087										2	2	4.8
																						2	17.6533				2	2	340.157										2	2	7.2
																						2	14.9334				2	2	1033.07										2	2	6.56
																						2	3.73328				2	2	786.142										2	2	4.16
																						2	1.70656				2	2	539.933										2	2	16
																						3	5.17328				2	2	393.071										2	2	4.16
																						3	6.34656				2	2	612.681										2	2	12.32
																						3	11.9467				2	2	842.295										2	2	6.24
																						3	6.24				2	2	1598.2										2	2	11.84
																						3	25.8667				2	2	1474.02										2	2	6.24
																						3	23.9467				2	2	302.362										2	2	3.52
																						3	16.3733				2	2	322.52										2	2	5.12
																						3	21.8667				2	2	881.89										2	2	5.6
																						3	7.04				2	2	982.677										2	2	10.4
																						3	21.5467				2	2	1723.46										2	2	9.12
																						3	3.94672				2	2	280.765										2	2	4.16
																						3	16.3733				2	2	907.087										2	2	3.84
																						3	3.68				2	2	957.48										2	2	3.04
																						3	2.72				2	2	967.559										2	2	5.12
																						3	4.10656				2	2	332.598										2	2	3.52
																						3	6.56				2	2	386.352										2	2	3.68
																						3	4.42656				2	2	1360.63										2	2	4.32
																						3	2.50672				2	2	151.181										2	2	1.44
																						3	17.3333				2	2	793.701										2	2	3.36
																						3	5.49328				2	2	814.052										2	2	11.2
																						3	6.29328				2	2	332.598										2	2	3.52
																						3	8				2	2	1171.65										2	2	4.96
																						3	7.94656				2	2	491.339										2	2	4.16
																						3	2.88				2	2	856.693										2	2	5.44
																						3	2.82672				2	2	982.677										2	2	6.24
																						3	5.6				2	2	277.165										2	2	3.52
																						3	24.2133				2	2	548.031										2	2	4.64
																						3	2.45344				2	2	264.567										2	2	2.24
																						3	7.78672				2	2	907.087										2	2	3.84
																						3	8.69328				2	2	1133.86										2	2	4.8
																						3	21.8667				2	2	937.323										2	2	4.96
																						3	18.8267				2	2	325.621										2	2	4.48
																						3	4.74672				2	2	932.283										2	2	5.92
																						3	3.57344				2	2	621.522										2	2	5.92
																						3	3.89328				2	2	629.921										2	2	8
																						3	1.70656				2	2	1133.86										2	2	4.8
																						3	3.41344				2	2					629.921						2	2					12
																											2	2	259.168										2	2	5.76
																											2	2	865.855										2	2	10.08
																											2	2	669.516										2	2	4.96
																											2	2	423.307										2	2	4.48
																											2	2	436.745										2	2	4.16
																											2	2	518.335										2	2	3.84
																											2	2	725.669										2	2	3.84
																											2	2	781.102										2	2	4.96
																											2	2	529.134										2	2	3.36
																											2	2	755.906										2	2	5.6
																											2	2	529.134										2	2	2.24
																											2	2	491.339										2	2	2.08
																											2	2					1020.47						2	2					4.32
																											2	2	793.701										2	2	3.36
																											2	2	1133.86										2	2	7.2
																											2	2	950.281										2	2	7.04
																											2	2	1239.69										2	2	6.56
																											2	2					907.087						2	2					5.76
																											2	2	604.724										2	2	3.2
																											2	2	1058.27										2	2	3.36
																											2	2	816.378										2	2	4.32
																											2	2	907.087										2	2	3.84
																											2	2	604.724										2	2	5.12
																											2	2	419.948										2	2	4
																											2	2	520.735										2	2	4.96
																											2	2	1096.06										2	2	4.64
																											2	2	604.724										2	2	2.56
																											2	2	1360.63										2	2	5.76
																											3	1	993.476										3	1	7.36
																											3	1	1632.76										3	1	17.28
																											3	1	831.496										3	1	7.04
																											3	1	1814.17										3	1	5.76
																											3	1	571.129										3	1	5.44
																											3	1	529.134										3	1	5.6
																											3	1	1118.74										3	1	5.92
																											3	1	491.339										3	1	4.16
																											3	1	1088.5										3	1	11.52
																											3	1	876.85										3	1	4.64
																											3	1	518.335										3	1	3.84
																											3	1	243.57										3	1	4.64
																											3	1	957.48										3	1	9.12
																											3	1	132.283										3	1	3.36
																											3	1	755.906										3	1	7.2
																											3	1	816.378										3	1	4.32
																											3	1	352.756										3	1	3.36
																											3	1	470.341										3	1	4.48
																											3	1	1101.46										3	1	8.16
																											3	1	453.543										3	1	6.24
																											3	1	561.53										3	1	4.16
																											3	1	1001.57										3	1	8.48
																											3	1	626.322										3	1	4.64
																											3	1	604.724										3	1	5.12
																											3	1	1285.04										3	1	5.44
																											3	1	691.114										3	1	5.12
																											3	1	487.139										3	1	4.64
																											3	1	691.114										3	1	5.12
																											3	1	71.991										3	1	1.6
																											3	1	982.677										3	1	6.24
																											3	1	831.496										3	1	5.28
																											3	1	1020.47										3	1	4.32
																											3	1	856.693										3	1	5.44
																											3	1	907.087										3	1	2.88
																											3	1					1763.78						3	1					5.6
																											3	1	274.875										3	1	3.2
																											3	1	419.948										3	1	4
																											3	1	730.709										3	1	4.64
																											3	1	879.599										3	1	10.24
																											3	1	755.906										3	1	6.4
																											3	1	503.937										3	1	4.8
																											3	1	1058.27										3	1	10.08
																											3	1	257.008										3	1	5.44
																											3	1	470.341										3	1	4.48
																											3	1	799.1										3	1	5.92
																											3	1	680.315										3	1	4.32
																											3	1	897.008										3	1	14.24
																											3	1	415.748										3	1	3.52
																											3	1	359.055										3	1	3.04
																											3	1	689.764										3	1	11.68
																											3	1	290.268										3	1	7.68
																											3	1	863.892										3	1	6.4
																											3	1	1792.58										3	1	13.28
																											3	1	186.069										3	1	2.56
																											3	1	1360.63										3	1	4.32
																											3	1	932.283										3	1	5.92
																											3	1	559.37										3	1	5.92
																											3	1	1390.87										3	1	7.36
																											3	1	619.843										3	1	6.56
																											3	1	982.677										3	1	4.16
																											3	1	62.9921										3	1	1.6
																											3	1	1259.84										3	1	8
																											3	1	261.131										3	1	3.04
																											3	1	1436.22										3	1	6.08
																											3	1	967.559										3	1	5.12
																											3	1	55.4331										3	1	1.76
																											3	1	816.378										3	1	4.32
																											3	1	302.362										3	1	4.48
																											3	1	408.189										3	1	4.32
																											3	1	1020.47										3	1	4.32
																											3	1	669.516										3	1	4.96
																											3	1	863.892										3	1	6.4
																											3	1	718.11										3	1	3.04
																											3	1	340.157										3	1	2.88
																											3	1					634.961						3	1					3.36
																											3	1	343.593										3	1	4
																											3	1	583.127										3	1	4.32
																											3	1	362.835										3	1	1.92
																											3	1	1184.25										3	1	7.52
																											3	1	793.701										3	1	3.36
																											3	1	937.323										3	1	4.96
																											3	1	561.53										3	1	4.16
																											3	1	604.724										3	1	5.76
																											3	1	403.15										3	1	2.56
																											3	1	548.031										3	1	4.64
																											3	1	498.898										3	1	5.28
																											3	1	89.3343										3	1	2.08
																											3	1	288.618										3	1	3.36
																											3	1	806.299										3	1	5.12
																											3	2	1039.37										3	2	8.8
																											3	2	561.53										3	2	4.16
																											3	2	1187.85										3	2	8.8
																											3	2	302.362										3	2	3.2
																											3	2	1562.2										3	2	9.92
																											3	2	658.718										3	2	9.76
																											3	2	377.953										3	2	2.4
																											3	2	907.087										3	2	7.68
																											3	2	274.875										3	2	3.2
																											3	2	98.5964										3	2	2.4
																											3	2	891.969										3	2	9.44
																											3	2	209.328										3	2	2.88
																											3	2	211.654										3	2	3.36
																											3	2	423.307										3	2	2.24
																											3	2	982.677										3	2	4.16
																											3	2	503.937										3	2	3.2
																											3	2	337.25										3	2	4.64
																											3	2	15.4266										3	2	0.8
																											3	2	529.134										3	2	4.48
																											3	2					982.677						3	2					4.16
																											3	2					483.78						3	2					2.56
																											3	2	103.44										3	2	2.08
																											3	2	321.26										3	2	2.72
																											3	2	944.882										3	2	4
																											3	2	1360.63										3	2	4.32
																											3	2	680.315										3	2	2.88
																											3	2					518.335						3	2					3.84
																											3	2	266.79										3	2	4.8
																											3	2	321.26										3	2	2.72
																											3	2	777.503										3	2	5.76
																											3	2	967.559										3	2	5.12
																											3	2	233.644										3	2	2.72
																											3	2	453.543										3	2	2.88
																											3	2	162.81										3	2	2.24
																											3	2	166.299										3	2	1.76
																											3	2	226.772										3	2	2.4
																											3	2	786.142										3	2	4.16
																											3	2	529.134										3	2	2.24
																											3	2	680.315										3	2	5.76
																											3	2	907.087										3	2	5.76
																											3	2	982.677										3	2	6.24
																											3	2	520.735										3	2	4.96
																											3	2	496.738										3	2	3.68
																											3	2	163.78										3	2	2.08
																											3	2	577.237										3	2	6.72
																											3	2	159.58										3	2	3.04

## Sheet: Fig. 6b-d,f,g,i,k
Figure 6d																			Figure 6f
KIF5B + TRAK1-(1-360) + 10 nM MAP7				KIF5B + TRAK1-(1-360) + 10 nM MAP7 + 2 mM Ca2+					KIF5B + TRAK2-(1-360) + 10 nM MAP7				KIF5B + TRAK2-(1-360) + 10 nM MAP7 + 2 mM Ca2+						KIF5B + TRAK1-(1-532) + Miro1-(1-592) + 10 nM MAP7				KIF5B + TRAK1-(1-532) + Miro1-(1-592) + 10 nM MAP7 + 2 mM Ca2+
Experiment	Replicate	Colocalization Fraction		Experiment	Replicate	Colocalization Fraction			Experiment	Replicate	Colocalization Fraction		Experiment	Replicate	Colocalization Fraction				Experiment	Replicate	Landing rate		Experiment	Replicate	Landing rate
1	1	0.71795		1	1	0.53659			1	1	0.5		1	1	0.31818				1	1	0.13096		1	1	0.17289
1	2	0.46		1	2	0.375			1	2	0.27273		1	2	0.38889				1	1	0.43247		1	1	0.22647
1	3	0.441		1	3	0.587			1	3	0.556		1	3	0.421				1	1	0.24032		1	1	0.09335
1	4	0.55556		1	4	0.44828			1	4	0.6		1	4	0.47826				1	2	0.21669		1	2	0.1696
1	5	0.43077		1	5	0.375			1	5	0.70588		1	5	0.30435				1	2	0.19379		1	2	0.33027
1	6	0.5625		1	6	0.51786			2	1	0.46154		2	1	0.54167				1	2	0.32141		1	2	0.1655
2	1	0.50877		2	1	0.46154			2	2	0.33333		2	2	0.64706				1	3	0.22478		1	3	0.31858
2	2	0.4898		2	2	0.43182			2	3	0.42105		2	3	0.46154				1	3	0.13741		1	3	0.05303
2	3	0.42222		2	3	0.42105			2	4	0.45		2	4	0.64286				1	3	0.09335		1	3	0.12048
2	4	0.4902		2	4	0.62222			2	5	0.33333		2	5	0.5				2	1	0.25966		2	1	0.27482
2	5	0.57143		2	5	0.625			3	1	0.42105		3	1	0.27778				2	1	0.37651		2	1	0.3633
2	6	0.38889		2	6	0.55814			3	2	0.45		3	2	0.38889				2	1	0.21986		2	1	0.17512
3	1	0.55263		3	1	0.4359			3	3	0.3		3	3	0.42105				2	2	0.26066		2	2	0.2189
3	2	0.56667		3	2	0.61364			3	4	0.44444		3	4	0.64706				2	2	0.52362		2	2	0.16611
3	3	0.52941		3	3	0.46154			3	5	0.46154		3	5	0.5				2	2	0.50378		2	2	0.1867
3	4	0.73171		3	4	0.63158													2	3	0.1867		2	3	0.36651
3	5	0.85106		3	5	0.85294													2	3	0.54608		2	3	0.35703
3	6	0.78		3	6	0.82051													2	3	0.37033		2	3	0.3114
																			3	1	0.44924		3	1	0.30363
																			3	1	0.32944		3	1	0.37967
																			3	1	0.57759		3	1	0.25311
																			3	2	0.34648		3	2	0.65629
																			3	2	0.29338		3	2	0.4467
																			3	2	0.62205		3	2	0.4944
																			3	3	0.42509		3	3	0.95722
																			3	3	0.44142		3	3	0.29243
																			3	3	0.49832		3	3	0.45637
Figure 6g																Figure 6k
KIF5B + TRAK1-(1-532) + Miro1-(1-592) + 10 nM MAP7					KIF5B + TRAK1-(1-532) + Miro1-(1-592) + 10 nM MAP7 + 2 mM Ca2+						KIF5B + TRAK1-(1-532) + Miro1-(1-592) + 10 nM MAP7 + 2 mM Ca2+
																	KIF5B-(1-490) + Ca2+	Experiment	Run lengths			KIF5B-(1-490) + Ca2+	Experiment	Run lengths			KIF5B-(1-490) + Ca2+ + EDTA	Experiment	Run lengths
Experiment	Normalized Velocities				Experiment	Normalized Velocities						Experiment	Run lengths					1	3.14286				1	3.2				1	3.2
1	0.203658				1	0.805624						1	6.16					1	2.85714				1	2.98507				1	2.98507
1	1.07241				1	1.23208						1	4.08					1	2.32558				1	2.24359				1	2.24359
1	1.06875				1	1.68302						1	1.44					2	2.13068				2	2.45902				2	2.45902
1	1.40414				1	1.08249						1	4.32					2	2.15517				2	4.46429				2	4.46429
1	0.62627				1	0.0812658						1	9.04					2	3.20513				2	3.36538				2	3.36538
1	0.315418				1	0.315156						1	1.68					3	2.44361				3	2.8125				3	2.8125
1	0.160669				1	1.27598						1	15.56					3	4.0625				3	3.52113				3	3.52113
1	0.902855				1	1.24065						1	7					3	2.92793				3	3.87931				3	3.87931
1	1.19602				1	1.51747						1	11.6					3	3.08989				3	3.65169				3	3.65169
1	0.922031				1	1.06642						1	13.56
1	1.27024				1	0.364903						1	1.84
1	1.17196				1	1.42418						1	3
1	1.23781				1	1.29603						1	3.28
1	0.890378				1	0.157029						1	3.68
1	1.10532				1	0.163339						1	4
1	1.34432				1	0.0918787						1	6.84
1	0.963537				1	1.19307						1	2.6
1	0.975161				1	1.09088						1	2.28
1	1.43209				1	1.127						1	7.6
1	1.51812				1	1.31247						1	4.96
1	1.24062				1	1.00178						1	6.64
1	1.38437				1	1.22546						1	2.56
1	0.222151				3	1.09373						1	3.28
1	0.138962				2	0.653119						1	15.28
2	0.739791				2	1.31258						1	2.48
2	0.947878				2	1.31208						1	8.4
2	1.79338				2	1.4457						1	2.72
2	1.35888				2	0.993924						2	13.64
2	0.248958				2	1.60653						2	10.64
2	0.777135				2	0.871726						2	6.8
2	0.888202				2	0.420599						2	5.52
2	0.72205				2	0.940897						2	3.52
2	1.10516				2	0.388472						2	15.24
2	1.07054				2	0.883368						2	15.16
2	1.18028				2	0.892016						2	15.2
2	0.96878				2	1.19848						2	15.24
2	1.4597				2	0.998017						2	2.8
2	1.41008				2	1.07452						2	2.44
2	0.558871				2	1.68253						2	1.92
2	0.546002				2	1.00058						2	10.84
2	1.82314				2	1.74045						2	9.4
2	0.95435				2	1.33376						2	17.92
2	1.49123				3	0.290305						2	13.32
2	1.42486				3	1.13518						2	9.28
2	1.33095				3	0.857097						2	8.88
2	1.07491				3	1.18305						2	6.16
3	0.297279				3	1.45058						2	11.04
3	1.1343				3	0.899071						2	5.08
3	1.37719				3	1.39101						2	12.48
3	1.41022				3	1.15413						2	4.48
3	0.181299				3	0.357854						2	16.84
3	1.18144				3	1.30265						2	1.84
3	0.603323				3	1.08259						2	16.44
3	0.944613				3	0.746065						2	15.08
3	0.4233				3	0.260356						2	15.88
3	1.36197				3	0.787539						2	12.52
3	0.974483				3	1.48453						2	2.48
3	1.19993				3	0.841672						2	14.08
3	1.45149				3	1.22556						2	6.52
3	0.873512				3	1.02319						2	6.36
3	0.982007											2	3.24
3	1.18816											2	5.4
3	1.39923											2	3.72
3	0.132961											2	10.4
3	1.27047											2	16.84
												2	3
												2	1.68
												2	6.96
												2	3.6
												2	17.52
												2	5.56
												2	6.48
												2	10.76
												3	8.84
												3	2.16
												3	13.64
												3	9.44
												3	6.08
												3	8.44
												3	2.36
												3	2.52
												3	10.24
												3	5.92
												3	4.28
												3	6.32
												3	19.24
												3	4.6
												3	5.56
												3	10.44
												3	2.28
												3	17.72
												3	2.96
												3	2.68
												3	4.92
												3	1.88
												3	8.4
												3	2.8
												3	6.16
												3	4.8
												3	2.64
												3	11.04
												3	9.32
												3	7.72
												3	6.72
												3	6.16
												3	4.52
												3	13.12
												3	12.44
												3	5.6
												3	7.28
												3	4.05344
												3	3.25344
												3	10.7733
												3	2.13328
												3	3.4
												3	3.32
												3	2.12
												3	7.64
												3	3.30672
												3	2.18672
												3	5.33344
												3	2.29328
												3	2.18656
												3	6.66656
												3	2.2
												3	15.36
												3	2.32
												3	1.12
												3	11.12
												3	7.56
												3	5.08
												3	4.04
												3	3.08
												3	5.36
												3	10.56
												3	3.32
												3	2.56
												3	19.64
												3	5.4
												3	4.24
												3	4.8
												3	1.6
												3	4.4
												3	3.12
												3	10.68
												3	3.44
												3	2
												3	3.12
												3	18.56
												3	11.24
												3	7.72
												3	7.04
												3	7.52
												3	3.6
												3	14.08
												3	13.84
												3	11.6
												3	3.92
												3	8.56
												3	6.92
												3	9.92
												3	2.12
												3	6.04
												3	7.88
												3	4.32
												3	9.96
												3	2.48
												3	4.16
												3	13.68
												3	1.86672
												3	3.52
												3	10.8266
												3	4.68
												3	3.08
												3	20.4
												3	6.36
												3	20.8
												3	1.32
												3	9.33344
												3	2.02656
												3	4.26672
												3	18.6134
												3	2.82672
												3	3.57328
												3	3.2
												3	4
												3	2.77328
												3	4.32
												3	8.16

## Sheet: Fig. 7c,d,g,i
Figure 7c															Figure 7d
KIF5B + 0 nM SNPH	Exp. 1	Exp. 2	Exp. 3	Exp. 4	Exp. 5	Exp. 6				KIF5B + 0 nM SNPH + 10 nM MAP7	Exp. 1	Exp. 2	Exp. 3			KIF5B + 0 nM SNPH	Exp. 1	Exp. 2	Exp. 3		KIF5B + 0 nM SNPH + 10 nM MAP7	Exp. 1	Exp. 2	Exp. 3
Velocities	523.785	557.111	225.222	362.8	591.515	385.882				Velocities	273.6	474.074	272			Landing rate	0.6122	0.7807	1.1643		Landing rate	2.1379	2.6602	2.9557
	460.915	360.141	512.802	256.034	320	531.525					580.465	313.043	246.78
	432.9	524.232	470.318	425.04	460.896	477.725					295.849	339.726	542.951			KIF5B + 5 nM SNPH	Exp. 1	Exp. 2	Exp. 3		KIF5B + 5 nM SNPH + 10 nM MAP7	Exp. 1	Exp. 2	Exp. 3
	244.068	401.995	360.851	384	340.847	340					450.37	561.067	501.132			Landing rate	1.1905	0.8243	0.985		Landing rate	2.5564	3.0012	2.4507
	247.329	173.512	747	439.384	468.293	554.667					311.111	264.533	652.8
	345.135	248.867	533.306	398.7	186.23	302.796					462.574	544.95	432.941			KIF5B + 50 nM SNPH	Exp. 1	Exp. 2	Exp. 3		KIF5B + 50 nM SNPH + 10 nM MAP7	Exp. 1	Exp. 2	Exp. 3
	426.545	243.567	752.547	412.091	446.316	355.122					342.204	515.821	384.928			Landing rate	0.8633	0.8832	0.7087		Landing rate	1.7376	2.9499	2.635
	436.488	400.931	640	304.09	361.7	232.925					386.835	380.171	451.704
	512.877	506.75		447.737	606.118	142.222					676.923	520.678	597.818			KIF5B + 500 nM SNPH	Exp. 1	Exp. 2	Exp. 3		KIF5B + 500 nM SNPH + 10 nM MAP7	Exp. 1	Exp. 2	Exp. 3
	468.536	395.258		339.038	501.401	422.716					99.7849	320	270.769			Landing rate	0.4598	0.4309	0.7277		Landing rate	1.0714	1.1872	1.3413
	468.837	240.009		275.912	149.61	397.209					270	521.073	500.87
	320			449.464	299.016	487.175					376.17	263.736	449.315			KIF5B + 1 uM SNPH	Exp. 1	Exp. 2	Exp. 3		KIF5B + 1 uM SNPH + 10 nM MAP7	Exp. 1	Exp. 2	Exp. 3
	420.733			426.667	684.138	599.494					343.273	320	383.852			Landing rate	0.2564	0.0975	0.2027		Landing rate	0.3676	0.8449	0.6631
	151.273			481.941	409.756	231.724					563.655	403.777	259.31
	224.042			488.288	609.524	262.642					500	244.068	485.053
				426.546	424.421	569.491					576	255.19	400.777
				192.431	596.667	355.122					462.825	265	585.185				Figure 7g
				121.581	562.105	158.044					229.744	330.492	355.556
					488.727	510.924					456.063	202.667	254.694
						178.144					558.14	532.932	425.616
						322.167					331.852	346.667	521.873				KIF5B + 0 nM SNPH		Experiment	Velocities		KIF5B + 10 nM SNPH		Experiment	Velocities		KIF5B + 100 nM SNPH		Experiment	Velocities		KIF5B + 250 nM SNPH		Experiment	Velocities		KIF5B + 500 nM SNPH		Experiment	Velocities		KIF5B + 1 uM SNPH		Experiment	Velocities		KIF5B + 2 uM SNPH		Experiment
						175.755					450.37	596.793	425.714						1	106.018				1	203.685				1	226.263				1	51.8219				1	92.8475				1	45.3441				1
						351.293					423.051	539.701	234.667						1	267.622				1	167.619				1	204.19				1	50				1	62.3656				1	60.8282				1
						346.764					270.291	406.486	414.815						1	231.039				1	308.966				1	168.763				1	55.4113				1	2.15924				1	27.1762				1
						382.46					426.667	520.678	365.714						1	295.347				1	226.523				1	222.041				1	34.6883				1	135.211				1	105.803				1
						292.713					408.889	613.491	506.667						1	158.266				1	255.238				1	252.121				1	28.4153				1	143.381				1	55.8015				1
						363.58					333.061	559.497	592.593						1	259.829				1	144.086				1	281.843				1	37.1585				1	78.2077				1	17.3442				1
											534.925	254.07	99.2513						1	195.699				1	177.058				1	272.109				1	15.332				1	118.896				1	36.7816				1
											323.678	504.28	440.231						1	187.475				1	187.594				1	275.362				1	56.0269				1	4.37158				1	38.9452				1
											359.906	354.322	581.818						1	215.225				1	169.347				1	215.488				1	17.2391				1	60.4588				1	10.8108				1
											335.023	753.973	494.884						1	152.071				1	148.027				1	204.342				1	2.17244				1	41.3605				1	1e-05				1
											457.143	419.048	445.14						1	247.658				1	217.643				1	188.618				1	37.0825				1	4.31849				1	1e-05				1
											413.333	232.727	273.548						1	240.58				1	164.948				1	205.544				1	34.6883				1	39.2157				1	64.2141				1
												554.317	503.497						1	231.694				1	271.386				1	208.13				1	2.18579				1	85.2459				1	25.9459				1
KIF5B + 5 nM SNPH	Exp. 1	Exp. 2	Exp. 3		KIF5B + 5 nM SNPH + 10 nM MAP7	Exp. 1	Exp. 2	Exp. 3				426.667	454.078						1	175.989				1	271.988				1	283.871				1	17.5945				1	123.077				1	168.421				1
Velocities	114.506	448.472	205.25		Velocities	204.727	448.472	131.132				614.545	522.667						1	202.151				1	260.331				1	136.922				1	88.7041				1	19.3939				1	80.5442				1
	226.296	209.609	285.76			242.36	209.609	159.485				541.176	419.556						1	210.9				1	314.754				1	173.48				1	135.519				1	94.6237				1	190.399				1
	255.918	259.923	168.599			287.384	259.923	293.77				353.103	292.039						1	160.108				1	190.786				1	276.453				1	10.929				1	6.47773				1	126.372				1
	411.972	213.832	372.08			127.477	213.832	421.496				611.282	582.194						1	80.0541				1	120.907				1	292.089				1	1e-05				1	32.3887				1	127.138				1
	472.076	64.7972	260.926			309.499	64.7972	119.182				450	336.296						1	94.8148				1	302.616				1	227.467				1	2.19479				1	101.075				1	93.6937				1
	265.052	168.599	319.45			185.047	168.599	197.667					332.549						1	196.094				1	213.765				1	106.018				1	58.0645				1	13.0081				1	60.7046				1
	315.187	337.197	333.721			261.19	337.197	130.886					358.455						1	175.254				1	174.1				1	222.886				1	109.739				1	65.3061				1	1e-05				1
	272.022	315.442	127.902			102.119	315.442	166.638											1	200.404				1	139.378				1	208.696				1	295.71				1	67.9245				1	23.7037				2
	471.924	404.636	183.21			362.487	404.636	144.045											1	144.476				1	177.058				1	204.209				1	255.072				1	15.0842				1	1e-05				2
	381.927	210.748	218.585			269.758	210.748	277.441											2	272.184				1	201.744				1	166.804				1	195.341				1	49.4481				1	148.027				2
	282.985	427.116	215.669			357.032	427.116	300.634											2	119.774				1	233.514				1	234.31				1	159.006				1	112.054				1	29.304				2
	344.178	384.556	181.568			366.95	384.556	153.106											2	208.267				1	231.791				1	304.453				1	128.621				1	150.484				1	4.33604				2
	290.481	339.157	349.491			302.554	339.157	198.646											2	157.746				1	118.033				1	343.049				1	72.7273				1	19.5918				1	202.842				2
	160.887	337.197	318.289			137.797	337.197	456.208											2	165.208				2	211.606				1	324.183				1	97.1705				1	8.5676				1	108.052				2
	265.609	146.607	283.468			334.563	146.607	238.468											2	211.168				2	242.326				1	292.99				1	169.573				1	45.3441				1	13.7634				2
	292.829	292.829	215.108			342.743	292.829	399.555											2	221.384				2	228.249				1	358.95				1	96.3585				1	84.0404				1	46.3768				2
	290.63	204.813	310.781			115.543	204.813	437.379											2	245.045				2	252.888				1	332.549				1	102.313				1	38.7097				1	85.2459				2
	257.335	319.553	325.417			193.81	319.553	416.335											2	212.475				2	242.926				1	190.786				1	96.1749				1	51.6129				1	1e-05				2
	363.291	268.427	179.907			255.908	268.427	298.803											2	143.089				2	202.486				1	143.507				2	66.5233				1	2.16362				1	9.83103				2
	206.006	288.212	308.883			331.176	288.212	341.88											2	103.854				2	220.863				1	114.672				2	72.8778				1	10.7962				1	6.76533				2
	299.432	265.867	320.337			260.14	265.867	370.315											2	222.711				2	278.368				2	170.755				2	4.30976				1	1e-05				1	149.594				2
	218.835	343.291	131.132			191.589	343.291	393.397											2	143.915				2	249.18				2	74.2029				2	19.6721				1	55.5556				1	1e-05				2
	329.647	228.104	159.485			238.556	228.104	400.648											2	296.416				2	143.381				2	221.898				2	47.9891				2	8.72529				2	9.87654				2
	345.261	274.575	293.77			150.807	274.575	242.02											2	260.215				2	235.066				2	185.311				2	47.5034				2	21.8579				2	2.15054				2
	252.066	55.2136	421.496			307.224	55.2136	321.77											2	161.006				2	153.32				2	171.901				2	128.643				2	17.4863				2	13.1687				2
	274.833	106.018	119.182			115.754	106.018	402.969											2	177.778				2	145.155				2	56.5986				2	70.7013				2	2.22222				2	6.639				2
	258.244	145.031	197.667			296.733	145.031	139.448											2	192.954				2	131.959				2	184.362				2	153.635				2	39.4203				2	6.58436				2
	378.464	376.656	130.886			270.894	376.656	268.509											2	290.515				2	210.298				2	84.5529				2	94.1821				2	2.18579				2	1e-05				2
	149.582	189.002	166.638			115.82	189.002	242.782											2	239.384				2	126.258				2	230.556				2	99.3348				2	2.16362				2	4.38957				2
	321.24	436.373	144.045			211.051	436.373	343.441											2	158.559				3	82.2857				2	161.816				2	17.309				2	14.6789				2	32.7198				2
	262.656	262.815	277.441			268.564	262.815	301.703											2	169.106				3	108.889				2	107.563				2	110.569				2	73.9274				2	24.2424				2
	333.087	200.211	300.634			188.052	200.211	258.518											2	248.011				3	120.962				2	122.656				2	63.388				2	71.8367				2	2.16362				2
	235.14	337.197	153.106			161.402	337.197	351.082											2	76.3463				3	163.404				3	140.067				2	197.531				2	40.2516				2	6.58436				2
	346.681	382.014	198.646			331.029	382.014	396.519											2	134.417				3	224.803				3	107.744				2	190.399				2	61.493				2	21.7687				2
	233.253	161.268	456.208			324.861	161.268	341.969											2	108.668				3	138.229				3	82.5526				2	123.577				2	19.8347				2	4.39863				2
		191.078	238.468			327.563	191.078	341.88											2	113.197				3	135.797				3	143.673				2	33.1263				2	57.2246				2	22.2222				2
		342.054	399.555			222.532	342.054	285.321																3	91.8033				3	155.83				3	76.0307				2	1e-05				2	4.53901				2
			437.379			222.3	205.25	344.979																3	152.047				3	181.466				3	1e-05				2	2.15054				2	2.2409				3
			416.335			102.526	285.76	267.432																3	154.947				3	54.757				3	143.381				3	4.34487				2	65.3061				3
			298.803			291.732	168.599	300.089																3	135.572				3	70.378				3	47.8912				3	114.672				2	8.83368				3
			341.88			210.137	372.08	166.39																3	88.7041				3	166.938				3	98.9247				3	2.15924				3	15.1147				3
			370.315			209.21	260.926	228.104																3	181.513				3	72.7273				3	96.5706				3	6.54397				3	65.1731				3
			393.397			228.812	319.45	301.791																3	121.905				3	127.654				3	56.2542				3	8.74317				3	2.19479				3
			400.648			217.116	333.721	315.301																					3	106.233				3	47.0588				3	90.8819				3	1e-05				3
			242.02			269.989	127.902	91.6697																										3	8.67209				3	2.19028				3	17.4506				3
						260.264	183.21	401.571																															3	4.38957				3	52.2449				3
						236.686	218.585	199.656																															3	8.85201				3	2.16362				3
						276.141	215.669	420.114																															3	2.15488				3	6.54397
						246.115	181.568	403.432																															3	2.20842				3	8.74317
						257.113	349.491	390.551																															3	59.2593				3	26.8682
						303.477	318.289	68.8444																															3	10.9514				3	24.2424
						153.874	283.468	271.933																															3	82.7211				3	2.19028
						225.653	215.108	407.826																															3	56.5986				3	39.7516
						144.181	310.781	331.714																															3	1e-05				3	1e-05
						348.992	325.417	211.952																															3	17.2391				3	2.25511
						381.674	179.907	292.795																															3	76.0353				3	69.8023
						128.748	308.883	218.113																															3	1e-05
						236.686	320.337	299.827
						180.641		183.366
						351.986		377.566
						162.785		324.8
						273.504		334.186
						329.169		270.598
						145.553		66.4176
						251.538		243.531
						258.74											Figure 7g
						272.733
						252.898
																	Dynein/Dynactin + TRAK1-(1-400) + 0 nM SNPH				Experiment	Velocities		Dynein/Dynactin + TRAK1-(1-400) + 100 nM SNPH				Experiment	Velocities		Dynein/Dynactin + TRAK1-(1-400) + 500 nM SNPH				Experiment	Velocities		Dynein/Dynactin + TRAK1-(1-400) + 1 uM SNPH				Experiment	Velocities		Dynein/Dynactin + TRAK1-(1-400) + 2 uM SNPH				Experiment
																					1	38.8886						1	36.6076						1	33.5998						1	1.0472						1
																					1	10.4726						1	0						1	30.3973						1	0						1
																					1	202.223						1	2.0944						1	38.1748						1	24.9174						1
																					1	6.33916						1	3.16953						1	10.4726						1	1.0472						1
																					1	15.7239						1	9.4671						1	3.15557						1	6.31124						1
																					1	29.4185						1	3.14161						1	3.16953						1	2.10836						1
																					1	27.2376						1	8.47563						1	1.0472						1	1.0472						1
																					1	94.4313						1	13.7545						1	1.06116						1	1.06116						1
																					1	171.607						1	30.1316						1	0						1	5.27795						1
																					1	44.3908						1	10.4865						1	14.0897						1	2.10836						1
																					1	17.023						1	3.15557						1	24.1487						1	41.5202						1
																					1	21.0465						1	7.34455						1	9.42521						1	1.0472						1
KIF5B + 50 nM SNPH	Exp. 1	Exp. 2	Exp. 3	Exp. 4	KIF5B + 50 nM SNPH + 10 nM MAP7	Exp. 1	Exp. 2	Exp. 3													1	21.298						1	27.9226						1	14.7462						1	23.8413						1
Velocities	214.593	229.394	271.059	321.77	Velocities	407.446	328.323	175.929													1	24.3723						1	19.9567						1	15.7658						1	0						1
	224.71	174.945	307.669	402.969		163.541	295.047	242.617													1	22.0945						1	8.41977						1	1.0472						1	1.0472						1
	219.124	241.893	269.373	139.448		337.197	337.197	333.955													1	17.7913						1	106.757						1	1.0472						1	2.10836						1
	222.522	106.194	175.428	268.509		114.998	332.76	118.019													1	46.1977						1	0						1	108.804						1	29.4884						1
	291.213	29.9352	236.949	242.782		263.893	216.152	315.301													1	50.4018						1	1.06116						1	0						1	58.7062						1
	130.877	210.16	97.7174	343.441		379.347	369.62	335.422													1	34.4111						1	4.21675						1	2.10836						1	1.0472						1
	240.121	235.288	243.531	301.703		124.995	269.758	261.015													1	10.5424						2	82.0369						1	0						1	25.4345						1
	247.668	168.477	168.599	258.518		180.094	204.264	168.599													2	19.0346						2	126.207						1	6.3252						1	1.0472						1
	263.318	71.1827	80.5973	351.082		142.88	168.599	310.624													2	33.5998						2	18.0148						2	56.643						1	3.18349						1
	179.768	231.848	192.28	396.519		179.136	165.812	104.531													2	9.4671						2	44.2227						2	1.06116						1	1.06116						1
	250.311	244.092	83.2289	341.969		262.477	297.784	219.622													2	50.4158						2	55.9133						2	0						1	0						1
	242.994	213.287	184.993	341.88		243.368	224.798	323.147													2	103.362						2	6.3252						2	5.26398						2	48.86						2
	219.524	278.524	181.485	285.321		242.617	230.08	262.532													2	51.3691						2	19.9428						2	4.20279						2	0						2
	282.097	175.142	296.994	344.979		236.541	241.764	224.977													2	51.1588						2	57.7236						2	38.9166						2	105.393						2
	250.555	190.317	207.593	267.432		192.166	229.907	268.955													2	47.3466						2	35.8241						2	0						2	1.0472						2
	211.93	101.184	134.445	300.089		234.415	254.691	293.426													2	13.6847						2	49.6168						2	11.5479						2	44.2227						2
	252.374	281.36	212.523	166.39		213.064	248.266	215.734													2	45.1051						2	151.537						2	20.9767						2	37.1533						2
	201.173	244.74	262.995	228.104		293.688	224.463	226.554													2	47.4026						2	61.8937						2	0						2	40.9322						2
	270.573	217.556	164.206	301.791		229.907	283.095	292.357													2	12.6791						2	34.1034						2	23.0587						2	9.52296						2
	202.894	172.089	220.54	315.301		84.2993	278.916	204.894													2	38.7626						2	59.8433						2	1.0472						2	40.0923						2
	218.593	123.818	98.8806	91.6697		167.595	185.458	224.507													2	32.7467						2	2.10836						2	107.994						2	35.88						2
	337.197	233.759	270.552	401.571		263.893	209.2	179.751													2	17.8472						2	92.9593						2	19.9288						2	3.16953						2
	154.776	272.482	190.275	199.656		145.086	236.293	230.637													2	38.8746						2	1.0472						2	1.06116						2	38.9166						2
	81.8124	353.304	402.705	420.114		299.441	193.001	222.677													2	22.0106						2	2.0944						2	1.06116						2	1.6057						2
		195.228	256.812	403.432		271.822	159.193	241.506													2	8.39184						2	1.6057						2	1.0472						2	1.0472						2
		112.399	85.5363	390.551		244.039	203.8	322.872													2	0						2	12.9026						2	0						2	19.9707						2
		207.299	309.075	68.8444		272.077	317.362	269.346													2	9.42521						3	47.3045						2	1.06116						2	2.10836						2
		197.974	83.006	271.933		252.381	334.307	90.6944													3	16.7716						3	67.3184						2	8.4477						2	39.3924						2
		337.197	227.249	407.826		236.949	219.622	203.723													3	64.0573						3	144.851						2	2.12232						2	2.0944						2
		264.894	288.001	331.714		268.397	239.301	286.48													3	33.5998						3	20.0126						3	141.753						2	21.6473						2
		258.789	163.189	211.952		273.366	244.273	137.837													3	38.8746						3	18.9648						3	67.0091						2	23.8273						2
		299.903	214.904	292.795		198.623	251.545	273.246													3	2.10836						3	87.4164						3	3.4069						2	2.10836						3
		273.69	184.402	218.113		185.182	247.873	222.244													3	37.0413						3	50.3317						3	170.614						2	5.25002						3
			150.506	299.827		254.053	265.509	288.502													3	51.3971						3	36.6216						3	5.23606						2	3.16953						3
			165.658	183.366		258.126	206.486	188.434													3	59.9978						3	17.8612						3	20.1104						2	117.606						3
			196.698	377.566		256.515	301.325	303.477													3	39.9103						3	5.55721						3	69.4						2	4.20279						3
			206.643	324.8		339.606	266.738	280.133													3	65.1253						3	9.49503						3	7.34455						3	1.0472						3
			176.577	334.186		310.576	292.616	253.572													3	57.8078						3	108.008						3	52.7432						3	1.0472						3
				270.598		240.719	139.696	208.449													3	39.9523						3	14.7183						3	87.1197						3	15.7239						3
				66.4176		313.617	359.981	298.56													3	64.2821						3	2.0944						3	13.6707						3	62.273						3
				243.531		284.024	223.651	203.389													3	119.247						3	6.29727						3	0						3	105.904						3
						203.969	190.943	186.991													3	37.811						3	85.9896						3	67.9512						3	30.9706						3
						276.039	207.293	236.038													3	15.8776						3	2.0944						3	1.06116						3	8.39184						3
						201.394	106.347	252.898													3	43.1444						3	1.0472						3	83.9986						3	59.4783						3
						367.667	160.633	171.134													3	14.7602						3	70.6381						3	0						3	27.1817						3
						279.817	155.629	198.036													3	17.945						3	15.7519						3	48.4816						3	95.5641						3
						260.561		173.951													3	33.5998						3	4.21675						3	0						3	49.9953						3
						226.641		116.442																				3	0						3	1.0472						3	24.4003						3
						260.719		221.051																											3	75.4813						3	32.5928						3
								190.487																											3	27.5172						3	46.618						3
								292.06																											3	22.0386						3	123.646						3
								99.7343																											3	31.0685						3	3.15557
								207.807																											3	0						3	3.15557
								234.777																											3	0						3	21.1164
								213.118																																		3	0
								322.978																																		3	3.14161
								178.879																																		3	10.4865
								155.629																																		3	3.23935
								229.45																																		3	33.3061
KIF5B + 500 nM SNPH	Exp. 1	Exp. 2	Exp. 3		KIF5B + 500 nM SNPH + 10 nM MAP7	Exp. 1	Exp. 2	Exp. 3
Velocities	133.43	89.258	60.9824		Velocities	252.898	222.211	126.449
	72.9095	78.6793	155.629			142.434	140.798	259.53
	234.098	190.59	175.929			266.035	103.727	76.7874
	84.1112	82.4533	93.1729			298.538	124.953	136.828
	52.7303	57.026	94.8367			99.6698	84.3458	294.039
	56.2246	116.025	116.722			95.8697	140.583	319.832
	149.895	84.2993	189.673			116.732	120.254	150.813
	158.349	157.359	123.031			128.211	49.7881	145.213
	188.124	80.285	196.698			93.4415	198.611	175.659
	283.938	105.374	176.262			219.178	104.297	222.969
	109.69	232.827	112.399			150.788	103.421	108.254
	187.302	216.77	256.563			188.629	165.801	161.633
	54.0172	269.758	135.481			245.011	138.594	59.6839
	29.8862	192.684	73.3037			69.0225	77.5305	119.987
	105.632	108.589	73.9309			282.748	195.045	178.027
	179.979	81.8907	199.253			156.854	206.065	226.946
		140.499	158.061			160.066	264.583	210.794
		72.6718	331.758			222.244	256.812	131.732
		106.155	242.782			199.989	96.3713	237.879
			104.647			128.763	98.6771	240.847
			89.0709			161.552	261.539	128.983
			153.271			160.818	213.593	168.599
			68.6883			116.529	192.139	134.879
						192.975	271.046	51.4862
						140.903	102.213	113.054
						122.617		152.365
						252.7		179.936
						60.3202		118.019
						348.111		118.154
						136.92		151.073
						301.263		79.5574
						252.898		132.11
						288.001
						93.3078
						268.47
						178.647
KIF5B + 1 uM SNPH	Exp. 1	Exp. 2	Exp. 3		KIF5B + 1 uM SNPH + 10 nM MAP7	Exp. 1	Exp. 2	Exp. 3
Velocities	51.8765	30.3482	42.9761		Velocities	122.617	154.147	122.012
	41.1216	22.3679	32.632			175.083	195.574	80.3477
	49.2535	54.3981	75.3735			96.7369	117.286	263.435
	40.4409	59.5163	89.9192			92.3627	176.627	231.823
	83.319	180.682	49.5184			120.171	14.4513	52.3237
	68.3937		42.4619			55.1391	84.2993	229.481
	194.537		24.673			104.371	72.0056	123.207
	69.5469					95.1069	204.963	88.7361
						69.1686	75.8693	86.7078
						41.8327	87.9644	135.967
						202.318	139.08	87.31
						135.197	94.6518	157.028
						131.718	189.673	57.7826
						103.753	73.4917	86.4608
						112.399	86.2597	64.6948
							51.6118	44.7302
							90.1534	151.157
							136.062	73.7619
							43.9822	20.3275
							81.6649
							97.4254
							54.5466
							76.8392
							121.878
							134.879
[truncated: 4 more columns]

## Sheet: Supp Fig. 1c
Supp Fig. 1c
Dynein + Dynactin + TRAK1-(1-400)	Experiment	Velocity	Run length		Dynein + Dynactin + TRAK2-(1-400)	Experiment	Velocity	Run length
	1	878.142	1.62992			1	1009.58	8.96
	1	600	1.3824			1	562.162	2.6
	1	259.236	1.18624			1	1124.85	9.28
	1	792.121	0.41824			1	1552	7.76
	1	1092.52	0.7168			1	565.437	7.28
	1	933.396	0.59728			1	713.846	1.16
	1	604.462	1.88592			1	950.825	11.0933
	1	640.473	2.29552			1	946.141	3.62656
	1	751.603	2.85008			1	1364.17	8.64
	1	277.602	0.75952			1	960.096	3.2
	1	1402.7	2.67088			1	803.47	12.32
	1	1095.1	0.3328			1	526.222	2.96
	1	1313.71	0.27312			1	884.528	11.72
	1	1007.44	1.45072			1	1381.82	3.8
	1	1046.67	0.45216			1	1269.68	9.84
	1	397.034	0.27312			1	1988.09	11.68
	1	627.84	0.62288			1	1110.59	4.72
	1	699.725	1.39952			1	1392.94	2.96
	1	817.667	0.39248			1	96.2071	2.45328
	1	514.056	0.2304			1	1469.07	10.7734
	1	464.918	3.712			1	438.863	5.12
	1	487.393	1.90288			1	1440	2.88
	1	933.333	0.7168			1	1066.69	5.33344
	1	629.188	1.28864			1	383.21	3.88
	1	815.671	1.55312			1	725.714	5.08
	1	833.793	1.16064			1	553.22	4.08
	1	347.943	0.78496			1	523.315	11.84
	1	413.551	0.91312			1	514.462	8.36
	1	1744.39	1.64688			1	1307.83	7.52
	1	864.429	1.7152			1	881.951	4.52
	1	1067.1	0.39248			1	271.828	3.16
	1	577.688	4.224			1	1706.67	12.16
	1	743.562	0.45216			1	780	1.56
	1	533.133	0.42656			1	734.118	1.56
	1	1522.04	0.82784			1	610.909	4.2
	1	1067.1	0.39248			1	1978.91	12.5334
	1	848.163	2.55136			1	715.271	4.05344
	1	192.479	0.93008			1	1829.4	16.16
	1	545.111	0.39248			1	1986.88	14.24
	1	1744.39	1.64688			1	1605.09	16.8534
	1	864.429	1.7152			1	945.686	10.56
	1	1067.1	0.39248			1	1498.99	4.74656
	1	577.688	4.224			1	477.091	13.12
	1	743.562	0.45216			1	899.252	11.84
	1	533.133	0.42656			1	714.672	7.14672
	1	1522.04	0.82784			1	1280	3.2
	1	1067.1	0.39248			1	845.7	1.97344
	1	848.163	2.55136			1	1109.6	14.24
	1	192.479	0.93008			1	212.197	9.97328
	1	545.111	0.39248			1	751.978	2.50672
	1	763.913	0.45216			1	820.88	6.29328
	1	1019.82	0.93008			1	334.769	3.62672
	1	1102.22	0.7936			1	1123.33	17.9733
	1	1020.32	1.87728			1	1125.33	11.2533
	1	204.87	0.5376			1	855.239	16.1067
	1	670.697	0.3328			1	2030.69	17.6
	1	914.286	0.3072			1	1769.47	10.0267
	1	1238.49	0.55472			1	600.038	3.2
	1	868.571	1.4592			1	1152	2.88
	1	661.053	1.7664			1	544.368	5.92
	1	1669.99	1.01552			1	618.305	4.56
	1	716.182	1.60432			1	832	1.56
	1	579.444	1.50192			1	1280	3.04
	1	1284.85	1.3568			1	1244.44	1.4
	1	602.295	1.11792			1	736	1.84
	1	462.372	1.6128			1	1226.67	4.6
	1	622.333	0.29872			1	1565.78	7.30672
	1	1214.18	4.21552			1	657.787	3.94672
	1	247.439	0.384			1	917.312	2.29328
	1	1272.79	3.95088			1	431.814	5.97328
	1	905.152	0.47792			1	344.636	3.73344
	1	575.716	0.34992			1	397.571	4.37328
	1	768.048	2.4576			1	390.377	18.9333
	1	1381.23	2.0992			1	780.791	13.0134
	1	878.207	0.47792			1	708.608	3.30672
	1	412.148	1.45072			1	374.856	2.18672
	1	213.316	0.39248			1	430.007	2.29344
	1	178.846	0.96432			1	404.2	2.56
	1	230.647	1.77504			1	652.826	2.72
	1	1489.29	1.95424			1	150.943	4
	1	422.848	2.09056			1	952.215	13.0134
	1	1088.07	1.7408			1	928.077	3.09328
	1	1369	0.50352			1	260.014	2.77344
	1	685.739	1.92			1	760.626	7.73328
	1	1070.64	2.3296			1	820.505	5.33328
	1	1018.47	0.3584			1	488.99	7.25344
	1	1212.12	0.64			1	2674.38	12.48
	1	154.53	1.4464			1	395.936	3.89344
	1	1362.96	1.7664			1	758.507	3.41328
	1	438.095	0.5888			1	1865.83	18.3467
	1	1296.41	4.0448			1	1436.31	10.2933
	1	1052.75	2.9056			1	488.004	3.25328
	1	464.069	0.8576			1	982.857	20.64
	1	336.054	3.1616			1	1614.62	5.92
	1	645.614	0.2944			1	902.04	1.65344
	1	1431.96	2.5088			1	926.398	2.93344
	1	701.754	1.28			1	837.037	1.81344
	1	1196.75	1.1776			1	1208.88	9.06656
	1	1413.33	0.6784			1	783.998	10.4534
	1	153.535	0.2432			1	342.326	3.68
	1	1066.67	0.3584			1	1751.69	11.0934
	1	1175.14	1.664			1	451.77	6.4
	1	1273.12	0.9472			1	759.966	4.05328
	1	1259.11	2.9312			1	769.759	4.74672
	1	1165.43	0.7552			1	911.954	3.04
	1	697.942	2.7136			1	181.948	1.54656
	1	1592.79	2.8288			1	1791.67	2.98672
	1	1619.75	1.0496			1	1792	4.48
	1	1666.67	0.32			1	547.083	5.65328
	1	992.908	2.24			1	1424.03	9.49328
	1	1306.28	2.1632			1	295.002	6.29328
	1	255.782	0.6016			1	817.778	7.36
	1	911.111	1.0496			1	1484.66	6.18656
	1	554.497	3.3536			1	1062.89	4.96
	1	446.061	0.5888			1	1063.21	10.9867
	1	816.817	2.176			1	203.636	3.36
	1	1210.26	1.5104			1	2172.29	37.6534
	1	699.454	1.024			1	1493.35	8.21344
	1	1193.65	0.6016			1	746.659	4.85328
	1	955.625	0.73392			1	1034.9	16.2133
	1	655.417	0.50336			1	1538.05	15.8934
	1	829.444	0.23888			1	238.994	3.14672
	1	710.437	3.1488			1	1357.37	20.5866
	1	1362.94	3.92528			1	1466.66	11.7333
	1	628.585	2.816			1	1466.72	2.93344
	1	754.509	1.97968			1	386.44	18.6134
	1	1363.71	1.13488			1	685.714	4.8
	1	1050.67	1.68096			1	1074.64	12
	1	837.942	0.75088			1	210	10.08
	1	503.974	0.87888			1	1716.43	6.29328
	1	444.444	0.512			1	154.668	6.18672
	1	412.269	0.93008			1	839.125	6.29344
	1	1119.98	5.7344			1	1123.96	7.68
	1	483.791	0.6656			1	181.563	4.26672
	1	669.93	2.176			1	400	1.6
	1	1400.1	1.9712			1	910.208	6.82656
	1	726.218	1.09216			1	1037.24	11.28
	1	973.014	2.304			1	1021.93	7.92
	1	533.333	0.88752			1	1669.19	7.72
	1	627.598	1.64688			1	631.579	6
	1	285.271	1.1776			1	1376	5.16
	1	1125.57	2.44912			1	94.1176	1.4
	1	341.279	1.69824			1	848.219	15.48
	1	987.654	1.28			1	248.421	4.72
	1	452.341	1.3824			1	923.711	22.4
	1	673.145	1.7664			1	257.032	9.96
	1	645.807	1.7152			1	445.957	5.24
	1	1127.83	0.63136			1	785.823	23.28
	1	609.524	1.3312			1	688.485	5.68
	1	1240.58	1.3696			1	1070.06	21
	1	408.658	0.7552			1	725.634	12.88
	1	1434.17	4.096			1	741.053	1.76
	1	865.306	2.0352			1	960	7.8
	1	328.247	0.68272			1	550.4	6.88
	1	995.949	1.32272			1	977.778	4.4
	1	303.63	0.63152			1	894.915	13.2
	1	1724.31	1.54464			1	1078.52	7.28
	1	215.959	0.5632			1	145.672	2.44
	1	784.813	0.6656			1	1414.19	5.48
	1	486.526	2.21856			1	793.6	2.48
	1	470.685	2.24432			1	1660.98	5.81344
	1	408.917	0.78512			1	468.281	3.2
	1	653.929	0.87888			1	1479.94	7.89328
	1	714.762	1.68112			1	980.656	5.06656
	1	1100	1.6896			1	1132.28	4.90672
	1	1380.39	1.1264			1	292.572	1.70672
	1	1837.04	0.3968			1	555.819	1.76
	1	1270.59	2.0736			1	1771.59	20.3733
	1	800	1.6128			1	1296.13	4.32
	2	1055.78	1.2416			1	261.537	9.06656
	2	1667.61	2.8416			1	1187.09	30.6667
	2	1338.56	1.6384			1	1206.12	5.22672
	2	774.194	0.576			1	949.95	5.06656
	2	1249.32	2.1888			1	1159.12	8.69344
	2	850.794	0.8576			1	815.246	5.70672
	2	199.42	1.1008			1	1173.34	11.7334
	2	533.333	1.3312			1	1351.12	10.1334
	2	361.29	0.8064			1	1028.5	2.4
	2	1540.74	0.6656			1	1714.29	12
	2	1339.84	1.3184			1	735.995	2.45344
	2	774.194	0.576			1	1272.59	9.12
	2	413.986	1.4208			1	429.15	9.22672
	2	599.313	1.3952			1	1787.71	8.64
	2	864.646	1.3696			1	974.823	6.98656
	2	611.765	0.4992			1	205.722	1.92
	2	1111.11	0.96			1	861.431	1.86672
	2	941.176	0.384			1	2090.14	11.1467
	2	307.981	2.0992			1	1401.92	4.90672
	2	1145.95	2.0352			1	951.386	5.86672
	2	1489.66	1.0368			1	269.844	6.02656
	2	520.635	2.0992			1	1648.88	16.2134
	2	1122.08	2.0736			1	822.857	8.64
	2	1219.05	0.4096			1	993.894	14.08
	2	725.926	1.8816			1	2080	10.4
	2	1042.42	1.1008			1	1250.89	16.0533
	2	1525.15	2.0864			1	553.038	8.48
	2	1428.25	2.0224			1	794.098	3.57344
	2	721.569	0.5888			1	550.003	2.93344
	2	788.406	0.8704			1	567.221	2.08
	2	1346.67	1.2928			1	320	2.45328
	2	1551.52	0.4096			1	1450.93	21.28
	2	771.429	1.0368			1	421.453	2.88
	2	384.634	2.4832			1	259.768	3.68
	2	156.322	1.088			1	952.588	6.82672
	2	800	1.1904			1	1472.02	24.5334
	2	357.806	1.3568			1	103.438	1.70672
	2	925.926	1.6			1	337.813	1.01344
	2	817.316	1.5104			1	1229.8	10.4533
	2	1221.51	0.9088			1	495.008	5.28
	2	1026.87	1.6512			1	1136.5	5.49328
	2	396.19	0.3328			1	95.0167	4.64
	2	345.098	0.9856			1	862.585	3.30672
	2	674.83	0.7936			1	1129.41	9.6
	2	433.851	2.0096			1	1452.11	3.14672
	2	533.333	0.4224			1	946.06	3.62672
	2	645.614	0.8832			1	1087.96	3.62672
	2	641.546	2.1248			1	620.596	6.82656
	2	404.124	1.8816			1	690.58	2.18672
	2	725.333	2.176			1	306.23	4.74656
	2	1026.16	1.9456			1	312.63	11.3067
	2	977.778	0.8448			1	744.865	14.7733
	2	787.768	2.0608			1	645.074	6.77328
	2	309.415	0.9728			1	977.959	14.5066
	2	1100	0.8448			2	1072.94	2.28
	2	840	0.8064			2	920.449	10.24
	2	1221.51	0.9088			2	560	8.4
	2	757.895	1.0368			2	1440	6.12
	3	821.333	1.9712			2	1770.67	6.64
	3	706.582	2.6624			2	269.804	1.72
	3	621.005	1.088			2	254.118	1.08
	3	195.122	0.576			2	382.651	15.88
	3	1128.21	0.704			2	812.973	3.76
	3	605.405	1.0752			2	931.765	3.96
	3	274.074	0.4736			2	761.905	2
	3	449.673	0.5504			2	320	1.04
	3	877.037	0.9472			2	1362.78	13.1733
	3	722.581	1.6128			2	213.333	2.24
	3	971.429	0.6528			2	1599.91	9.06672
	3	258.143	1.3568			2	1309.62	11.7866
	3	488.136	0.6912			2	1211.88	9.49328
	3	914.286	0.9216			2	879.91	2.34672
	3	284.011	1.6768			2	1262.23	18.9334
	3	332.549	1.3568			2	415.444	3.94672
	3	721.569	0.2944			2	477.824	5.81344
	3	391.111	1.408			2	1391.27	5.33344
	3	412.121	0.4352			2	513.058	20.6934
	3	695.359	1.3184			2	242.761	9.38672
	3	651.852	0.5632			2	640.018	5.86672
	3	943.59	2.0608			2	586.667	3.52
	3	141.468	1.28			2	980.312	20.5866
	3	829.63	0.7168			2	258.522	8.74672
	3	1194.67	0.7168			2	890.656	8.90656
	3	270.042	0.512			2	746.667	2.24
	3	818.898	2.496			2	840.84	13.1734
	3	868.571	2.1888			2	1552.6	6.98672
	3	215.563	1.4848			2	203.081	1.76
	3	731.68	2.1248			2	2137.55	17.8133
	3	606.616	1.9072			2	1345.57	18.6133
	3	752.455	2.3296			2	770.726	9.12
	3	341.717	1.3696			2	485.01	10.3467
	3	389.744	1.9456			2	807.634	2.82672
	3	533.333	0.4992			2	429.182	6.08
	3	555.556	0.32			2	384.022	2.24
	3	1125.93	3.8912			2	124.444	1.12
	3	229.703	1.1136			2	990.476	10.4
	3	1144.44	1.3184			2	724.913	5.92
	3	927.536	3.072			2	1739.49	11.3067
	3	698.413	1.408			2	972.555	8.26672
	3	1503.03	0.7936			2	669.984	7.14672
	3	551.724	0.384			2	639.949	2.02672
	3	984.615	0.6144			2	144.053	6.98656
	3	410.811	0.7296			2	647.51	9.17328
	3	1378.35	2.5472			2	514.746	1.97328
	3	543.21	1.408			2	533.36	1.06672
	3	1155.56	0.9984			2	523.589	0.96
	3	368.992	1.5232			2	1529.95	16.32
	3	648.366	0.7936			2	959.913	3.52
	3	336.134	0.96			2	1144.96	12.2133
	3	1013.33	0.4864			2	508.205	1.44
	3	577.37	1.5104			2	906.72	1.81344
	3	938.667	1.1264			2	1058.52	2.29328
	3	469.652	0.7552			2	735.99	13.4933
	3	776.608	1.0624			2	672.067	2.24
	3	229.885	0.32			2	868.718	2.02672
	3	973.099	1.3312			2	959.943	2.72
	3	903.461	3.968			2	1600	4
	3	698.039	1.1392			2	1329.23	8.64
	3	885.223	2.0608			2	1295.93	8.64
	3	666.667	0.32			2	304.754	2.13328
	3	592.961	2.2912			2	346.68	1.38672
	3	1437.68	0.7936			2	227.003	4.42656
	3	853.333	0.6144			2	439.216	2.8
	3	347.826	1.536			2	870.244	8.92
	3	694.017	2.5984			2	173.227	8.12
	3	684.685	1.216			2	557.526	13.52
	3	1336.63	2.5984			2	646.274	4.12
	3	1128.21	0.704			2	1826.67	10.96
	3	1113.04	2.4576			2	907.755	11.12
	3	588.745	2.176			2	1725.4	15.96
	3	572.121	0.7552			2	890	3.56
	3	756.989	0.5632			2	814.257	10.28
	3	827.586	0.576			2	1448.79	16.48
	3	670.085	0.6272			2	398.049	2.04
	3	1354.95	1.2032			2	444.444	1
	3	367.1	1.3568			2	1015.73	3.89328
	3	619.82	1.1008			2	1222.84	22.8267
	3	1113.45	1.5232			2	338.972	14.2933
	3	433.679	3.008			2	725.336	14.5067
	3	533.333	2.0096			2	1346.68	5.38672
	3	1543.26	3.4816			2	222.606	1.70672
	3	344.444	0.7936			2	1268.32	11.6267
	3	307.071	1.216			2	1949.67	13.9733
	3	245.211	0.512			2	1280	7.68
	3	1000	1.152			2	1484.45	8.90672
	3	138.475	1.2928			2	319.966	1.49328
	3	1270.59	2.0736			2	245.333	3.68
	3	277.934	0.4736			2	251.434	0.58672
	3	1192.16	1.4592			2	628.582	2.93328
	3	738.462	1.3824			2	886.222	1.92
	3	900	0.3456			2	87.8226	3.89344
	3	874.167	1.00704			2	314.283	5.86672
	3	923.077	1.152			2	462.229	3.46672
	3	304.51	2.2144			2	234.105	7.41328
	3	932.174	2.5728			2	894.139	10.1333
	3	1437.97	2.7264			2	610.25	8.74672
	3	256	0.9216			2	1268.31	28.96
	3	351.402	1.8048			2	657.813	1.97344
	3	438.819	0.832			2	181.344	0.90672
	3	249.246	1.1904			2	204.993	2.18656
	3	254.886	1.5232			2	1287.48	9.22672
	3	1092.31	2.7264			2	1635.56	3.68
	3	377.914	2.9568			2	1881.21	7.76
	3	309.804	1.0112			2	419.048	4.4
	3	1289.32	3.1872			2	84.7059	1.08
	3	879.433	1.984			2	186.182	1.28
	3	1701.59	2.5728			2	1032.73	2.84
	3	920.833	2.8288			2	629.677	2.44
	3	761.905	1.152			2	1021.28	12
	3	1344	1.6128			2	1064.35	12.24
	3	250	0.384			2	217.732	2.64
	3	1333.33	0.512			2	1640	4.92
						2	2019.93	10.7733
						2	797.912	10.24
						2	1704.39	13.0667
						2	550.718	3.94672
						2	1152	5.76
						2	403.486	1.54656
						2	594.286	2.08
						2	496.947	7.04
						2	174.443	8.05344
						2	1090.38	9.81344
						2	822.857	2.88
						2	606.252	1.92
						2	386.664	7.73328
						2	1584.22	16.1067
						2	464.301	3.94656
						2	105.8	2.18656
						2	845.631	3.94656
						2	137.483	6.18672
						2	1504.63	11.7866
						2	232.112	5.49328
						2	554.688	1.38672
						2	485.795	6.72
						2	795.902	10.3467
						2	201.602	3.36
						2	1347.87	14.8266
						2	1969.18	8.53344
						2	744.322	5.70672
						2	818.374	8.32
						2	751.978	2.50672
						2	237.049	1.06672
						2	727.249	5.33328
						2	1765.48	8.53344
						2	1308.61	14.6133
						2	209.107	3.52
						2	805.148	8.32
						2	1173.28	2.34656
						2	377.601	6.29328
						2	213.324	1.17328
						2	517.299	11.4667
						2	749.977	4
						2	844.834	3.52
						2	813.7	4.74672
						2	1072.88	3.04
						2	566.185	2.45328
						2	1077.93	3.41328
						2	1134.6	4.16
						2	1212.13	6.66672
						2	845.7	1.97344
						2	771.274	5.01328
						2	1767.23	12.96
						2	1392.48	8.58672
						2	754.232	3.52
						2	719.964	2.4
						2	228.567	4.53328
						2	1147.93	12.0533
						2	723.475	2.77344
						2	1577.13	25.76
						2	270.769	1.76
						2	753.948	9.17328
						2	1304.25	14.3467
						2	884.698	10.0267
						2	813.333	9.76
						2	513.099	9.92
						2	1998.41	16.32
						2	1088.64	17.6
						2	417.873	5.92
						2	1615.57	11.04
						2	923.299	9.38672
						2	743.769	9.17328
						2	1353.34	10.8267
						2	186.043	1.33328
						2	560	7.84
						2	137.139	1.6
						2	675.52	2.02656
						2	1754.51	16.96
						2	1295.08	18.3467
						2	340.005	4.53328
						2	1080.88	8.10656
						2	1960.76	17.9733
						2	1338.14	9.81328
						2	787.692	5.12
						2	438.928	8.26656
						2	1548.78	12.9067
						2	696.271	10.56
						2	452.456	2.18672
						2	1548.44	8
						2	244.705	9.70672
						2	332.295	1.44
						2	244.722	1.38672
						2	926.586	10.3467
						2	631.019	11.2533
						2	266.674	1.86672
						2	702.609	16.16
						2	751.978	2.50672
						2	651.417	6.08
						2	729.629	3.04
						2	144.004	0.96
						3	1445.94	6.50672
						3	80.6736	1.6
						3	876.484	3.36
						3	609.554	2.13344
						3	673.703	2.13328
						3	1280	17.92
						3	993.703	3.14656
						3	167.091	5.65328
						3	234.784	7.2
						3	1052.63	10
						3	960	1.92
						3	796.667	9.56
						3	402.963	1.36
						3	172.072	3.04
						3	906.64	1.81328
						3	1134.44	2.08
						3	100.954	2.82672
						3	704	8.8
						3	336.826	1.06656
						3	785.383	1.44
						3	949.596	4.90656
						3	1010.58	3.2
						3	520.053	1.38672
						3	489.402	1.38672
						3	160	0.56
						3	759.07	4.08
						3	785.455	2.16
						3	520.922	14.9333
						3	164.307	1.01328
						3	1820.46	13.6534
						3	441.392	4.26672
						3	951.779	6.18656
						3	470.797	6.82656
						3	194.999	8.32
						3	383.989	2.24
						3	1015.17	14.72
						3	549.887	15.9467
						3	1037.38	15.7334
						3	1984	14.88
						3	1842.67	8.90656
						3	533.344	2.66672
						3	1844.31	11.68
						3	608	3.04
						3	596.405	2.18672
						3	358.788	5.92
						3	160	1.44
						3	1162.35	13.1734
						3	1530.34	5.86656
						3	514.144	7.62656
						3	732.911	18.9333
						3	196.497	1.86672
						3	495.5	2.56
						3	1501.04	13.76
						3	1217.87	13.6
						3	1203.42	23.4667
						3	581.662	17.5467
						3	1037.65	17.8133
						3	273.218	7.78672
						3	1937.38	17.76
						3	655.223	2.29328
						3	1185.81	6.72
						3	132.269	3.30672
						3	1802.05	11.4133
						3	453.547	9.6
						3	305.771	2.29328
						3	689.231	4.48
						3	1826.98	9.44
						3	480.022	1.76
						3	214.252	4.10656
						3	1294.4	4.74656
						3	141.538	3.68
						3	1120.05	11.5734
						3	335	3.57328
						3	792.381	8.32
						3	867.541	6.50656
						3	723.433	2.77328
						3	601.565	2.50672
						3	1029.23	6.34672
						3	386.36	13.9733
						3	339.147	13.2267
						3	1700	13.6
						3	927.322	7.57344
						3	505.803	5.22672
						3	703.992	5.86672
						3	282.105	3.57328
						3	1678.23	12.5867
						3	329.954	12.3733
						3	865.019	9.22672
						3	835.573	2.50672
						3	375.301	5.06656
						3	1205.34	6.02672
						3	429.827	12.1067
						3	170.67	2.98672
						3	150.373	6.66656
						3	1386.64	2.77328
						3	1134.55	6.24
						3	1971.27	8.21328
						3	1096.42	11.1467
						3	98.6305	4.8
						3	1621.33	24.32
						3	229.132	3.09328
						3	840.053	2.24
						3	535.091	5.44
						3	803.875	5.49328
						3	554.27	5.17328
						3	761.92	2.66672
						3	1226.66	6.13328
						3	1154.75	8.85344
						3	1020.95	14.2933
						3	1456.81	9.22672
						3	630.542	3.57328
						3	1920	14.4
						3	891.903	6.98672
						3	720.045	3.84
						3	704.086	2.34672
						3	841.128	4.90672
						3	999.895	2.66672
						3	671.966	4.48
						3	361.584	10.6667
						3	674.595	12.48
						3	1371.43	7.2
						3	486.957	2.8
						3	1142.33	24.56
						3	1744.76	18.32
						3	1580	12.64
						3	844.834	7.04
						3	284.933	6.93328
						3	556.954	14.6666
						3	763.057	11.5733
						3	590.208	4.42656
						3	1351.11	12.16
						3	500.226	7.25328
						3	1045.38	2.61344
						3	210.912	1.54672
						3	1344.08	7.84
						3	421.453	2.88
						3	586.64	1.17328
						3	806.432	3.36
						3	1066.64	2.13328
						3	162.251	1.92
						3	1266.64	5.06656
						3	487.634	1.70672
						3	657.813	1.97344
						3	2224.75	15.5733
						3	1311.92	4.37328
						3	250.424	0.96
						3	459.989	1.22656
						3	1180.63	5.70656
						3	967.968	6.45344
						3	1255.1	16.1067
						3	674.927	6.18672
						3	1445.2	14.9333
						3	247.548	2.18672
						3	552.571	17.8666
						3	1287.9	17.3867
						3	100.137	4.90672
						3	170.363	3.94672
						3	434.418	12.96
						3	1537.43	11.7867
						3	600.855	13.92
						3	1172.03	16.2133
						3	612.753	4.8
						3	405.836	5.54656
						3	570.259	14.8267
						3	1425.49	5.22656
						3	2075.73	12.8
						3	1170.7	8
						3	1255.38	8.16
						3	1970.86	14.4533
						3	850.298	9.92
						3	1013.33	3.04
						3	1357.57	14.9333
						3	760.067	2.02672
						3	580.589	6.77344
						3	856.755	8.85328
						3	165.048	2.61328
						3	185.263	3.52
						3	1639.1	11.2
						3	1832.73	10.08
						3	464.531	2.4
						3	787.596	1.70672
						3	1120.02	5.22656
						3	1105.44	8.10672
						3	1440	5.76
						3	452.409	2.18672
						3	584.47	11.7867
						3	438.587	12.4267
						3	296.284	1.33328
						3	219.7	2.45328
						3	934.425	3.89328
						3	279.129	2.18656
						3	301.719	3.52

## Sheet: Supp Fig. 2b,e
Supp Fig 2b
KIF5B	Experiment	Landing rate	Mobile fraction		KIF5B + TRAK1-(1-360)	Experiment	Landing rate	% Colocalizers	Mobile fraction		KIF5B + TRAK2-(1-360)	Experiment	Landing rate	% Colocalizers	Mobile fraction		KIF5B + TRAK1-(1-360) + 5 nM MAP7	Experiment	Landing rate	% Colocalizers	Mobile fraction		KIF5B + TRAK2-(1-360) + 5 nM MAP7	Experiment	Landing rate	% Colocalizers	Mobile fraction		KIF5B + TRAK1-(1-360) + 10 nM MAP7	Experiment	Landing rate	% Colocalizers	Mobile fraction		KIF5B + TRAK2-(1-360) + 10 nM MAP7	Experiment	Landing rate	% Colocalizers	Mobile fraction		KIF5B + TRAK1-(1-360) + 50 nM MAP7	Experiment	Landing rate	% Colocalizers	Mobile fraction		KIF5B + TRAK2-(1-360) + 50 nM MAP7	Experiment	Landing rate
	1	0.441176	0.666667			1	0.503876	1	0.769231			1	0.429448	0.333333	0.642857			1	1.3	0.916667	0.923077			1	0.406977	0.142857	1			1	1.08974	0.769231	0.764706			1	0.989011	0.428571	0.777778			1	3.46154	0.953488	0.955556			1	0.581395
	1	0.520833	0.6			1	0.446009	0.8125	0.842105			1	1.01266	0.142857	0.875			1	1.71053	0.833333	0.923077			1	0.520833	0.25	0.8			1	1.29032	0.933333	0.9375			1	0.606061	0.222222	0.75			1	2.82051	0.857143	0.954545			1	1.49351
	1	0.138889	0.5			1	0.852273	0.923077	0.866667			1	0.961538	0.285714	0.7			1	1.13636	0.9	1			1	0.546875	0.333333	0.857143			1	1.76136	0.965517	0.935484			1	0.648148	0.5	0.857143			1	3.36066	0.916667	0.878049			1	1.10169
	1	0.25974	0.75			1	0.690789	1	0.714286			2	0.40404	0.25	0.5			1	2.38095	0.85	1			1	0.454545	0.3	0.833333			1	3.80435	0.942857	1			1	0.308642	0.5	0.8			1	1.75258	0.939394	0.970588			1	1.47059
	1	0.25	0.75			1	0.683453	0.833333	0.947368			2	0.522388	0	0.714286			1	1.11486	0.857143	0.848485			1	0.625	0.166667	0.857143			1	0.878378	1	0.923077			1	0.661765	0.428571	0.777778			2	5.27778	0.911765	0.894737			1	1.11111
	1	0.59322	0.714286			2	0.860215	0.933333	0.9375			2	0.32967	0	0.5			2	1.38462	0.941176	0.944444			1	0.397727	0.333333	0.428571			1	1.2987	0.85	1			2	0.833333	0.333333	0.857143			2	2.89474	0.875	0.969697			1	0.901639
	1	0.882353	0.666667			2	0.408163	0.666667	0.75			3	0.45045	0	0.7			2	1.16883	0.941176	0.944444			1	0.865385	0.666667	0.666667			1	3.63636	0.866667	0.9375			2	0.615385	0.142857	0.875			2	3.18182	0.891304	0.938776			1	1.15385
	1	0.333333	0.75			2	0.813953	0.916667	0.857143			3	0.428571	0.333333	0.5			2	2.35294	0.782609	0.958333			1	0.670103	0.375	0.615385			2	1.85185	0.925926	0.9			2	0.909091	0.333333	0.9			3	2.94643	0.892857	0.848485			2	1.16279
	1	0.37037	1			2	0.520833	0.909091	0.733333			3	0.696203	0.4	0.454545			2	1.68367	0.866667	0.909091			1	0.654762	0.6	0.454545			2	1.26316	0.904762	0.875			2	0.681818	0.2	0.833333			3	4.2	0.897436	0.928571			2	1.46552
	2	0.609756	0.8			2	0.555556	0.916667	0.75									3	1.5873	0.888889	0.9			1	0.645161	0.285714	0.875			2	0.681818	0.818182	0.916667			3	1.34146	0.333333	0.818182			3	3.29787	0.851852	0.870968			2	0.769231
	2	0.340909	1			3	0.582524	0.9	0.833333									3	1.5	0.9	0.833333			1	0.384615	0	0.5			2	1.51786	0.8	0.882353			3	0.555556	0.333333	0.5			3	2.0625	0.862069	0.878788			2	0.714286
	2	0.434783	0.5			3	0.75	0.571429	0.777778									3	1.19048	0.92	0.833333			2	0.60241	0.333333	0.9			2	1.38554	0.909091	0.956522			3	0.784314	0.285714	0.875									2	0.487805
	2	0.403226	0.4			3	1.03175	0.818182	0.846154									3	1.30435	0.875	0.666667			2	0.684211	0.428571	0.538462			3	1.875	0.911765	0.944444			3	0.853659	0	0.857143									2	1.2963
	2	0.347222	0.6															3	1.47887	0.789474	0.904762			2	0.597015	0.333333	0.75			3	1.875	0.916667	0.888889			3	0.491803	0.4	0.833333									3	0.7
	2	0.290698	0.8																					2	0.54878	0.142857	0.777778			3	2.36111	0.882353	1															3	0.6
	2	0.454545	0.571429																					2	0.460526	0	0.714286			3	2.25806	0.851852	0.964286															3	0.540541
	2	0.346535	0.428571																					2	0.735294	0.25	0.8			3	1.70588	0.923077	0.896552															3	1.08696
	2	0.425532	0.5																					2	0.337838	0.4	1			3	2.09677	0.923077	1															3	2.09677
	3	0.375	0.833333																					2	0.612245	0.166667	1																					3	0.578947
	3	0.390625	0.6																					2	0.75	0.125	0.888889
	3	0.316456	0.8																					3	0.376344	0.2	0.714286
	3	0.301205	0.8																					3	1	0.166667	0.75
	3	0.471698	0.6																					3	0.526316	0.285714	0.875
	3	0.762712	0.666667																					3	0.795455	0.666667	0.857143
	3	0.689655	0.5																					3	0.769231	0.25	0.8
	3	0.465116	0.75																					3	0.725806	0.166667	0.666667
																								3	0.18797	0	0.6
																								3	0.438596	0	0.6
																								3	0.757576	0	0.8
Supp Fig 2e																								3	0.487805	0.142857	0.875
																								3	0.643564	0.111111	0.692308
[truncated: 2 more columns]

## Sheet: Supp Fig. 4b,c
Supp. Fig 4b
Velocities of particles is given in (nm/s)
Technical replicates indicate individual movies in an imaging slide (i-v)
	Exp. 1			Exp. 2			Exp. 3							Exp. 1			Exp. 2			Exp. 3							Exp. 1					Exp. 2									Exp. 1						Exp. 2
Dynein + Dynactin + TRAK1-(1-360)	i	ii	iii	i	ii	iii	i	ii	iii		Dynein + Dynactin + TRAK1-(1-400)			i	ii	iii	i	ii	iii	i	ii	iii		Dynein + Dynactin + TRAK2-(1-360)			i	ii	iii	iv	v	i	ii	iii	iv	v		Dynein + Dynactin + TRAK2-(1-400)			i	ii	iii	iv	v	vi	i	ii	iii
	897.391	373.333	613.333	1263.61	811.174	101.053	694.468	190.251	480					856.615	618.672	561.633	689.231	126.359	706.207	1126.4	480	370.693					959.982	640	1129.74	714.672	568.358	883.2	960	511.272	218.776	212.496					416.536	255.463	382.609	892.648	474.667	142.548	346.182	709.565	790.542
	365.714	540	1192.73	712.692	544.005	565.598	992.36	880	634.455					1246.75	602.099	1291.85	1226.67	610.37	1058.82	217.143	581.333	237.098					487.442	1004.65	355.556	383.429	309.153	78.3402	700.198	175.345	389.565	183.932					69.7143	283.479	533.333	708.018	1097.88	1173.33	366.07	662.178	849.01
	179.512	813.714	151.429	479.976	353.684	770.959	294.4	591.954	702.24					1021.54	584.538	229.398	1188.57	593.333	127.123	662.069	789.333	1058.46					305.116	387.16	1194.69	774.194	191.999	183.205	948.148	929.524	782.769	568.907					495	1027	363.922	799.995	865.813	323.478	557.526	167.207	159.456
	58.9474	128	254.815	98.2137	234.141	284.437	274.286	275.451	374.731					1371.43	216.218	660	982.069	1139.51	640	246.797	312.727	795.152					420.741	440	480	699.259	198.866	1220.74	787.692	420.438	584.727	670.685					369.524	352.017	805.926	789.965	475.052	388.571	160	252.121	661.538
	929.524	216.949	248.358	82.0492	175.689	398.296	143.448	385.442	1191.92					298.667	1028.55	465.455	1137.78	1301.33	838.519	728.889	496.941	873.271					321.372	382.745	243.81	267.907	69.2348	248	1280	901.818	908.315	254.359					297.143	108.409	806.575	524.984	573.333	830.607	238.884	976.13	298.667
	231.724	246.747	176	744.581	493.175	341.507	632.366	511.99	203.636					366.377	1294.55	320	512	1008.7	590.769	843.636	888.889	361.026					308.148	453.76	547.125	450.909	469.873	574.359	1201.16	1060	546.795	336.842					331.852	872.886	59.4872	251.215	115.928	1036.16	929.332	235.784	217.051
	602.947	890	758.519	907.872	319.966	750.297	160.008	419.048	628.944					850.732	114.874	773.333	382.136	1536	373.333	152.233	1005.71	336					1274.06	167.998	252.406	388.085	371.613	1044.22	406.729	632.889	1081.59	609.524					832	901.84	1403.52	1111.58	1493.33	171.919	202.72	389.007	1017.44
	640	497.143	868.571	771.765	410.354	402.301	470.594	875.819	452.413					265.366	437.336	1001.74	930.909	1200	235.294	116.531	935.385	438.261					450.382	152.63	911.954	433.548	624.255	1360.17	214.908	602.553	1063.46	699.178					702.857	702.049	872.727	994.286	420	553.846	271.52	1105.26	673.333
	753.898	695.652	628.148	389.988	375.05	765.212	89.8884	675.573	298.033					253.333	849.62	227.097	277.895	376.471	259.048	752.878	960	596.364					139.306	859.163	762.001	433.231	550.014	163.411	736	306.258	406.473	546.07					119.276	456.011	922.034	782.222	865.882	1275.02	281.193	100.799	564.706
	524.8	640	200.678	348.264	187.079	728.586	515.552	694.828	338.804					989.091	282.361	1111.58	1333.33	960	283.774	602.308	136.471	351.22					113.942	609.509	369.231	430.164	330.971	426.665	1270.3	589.627	150.29	417.778					310.188	896.058	821.622	360.299	662.588	345.165	454.175	873.846	802.712
	64.5378	675.556	66.8354	298.624	186.667	1015.59	270.229	657.76	79.4131					397.241	342.459	619.065	1920	800	990.476	399.339	255.004	1146.18					808.464	933.333	121.46	227.322	61.5385	278.377	770.282	1078.27	640	111.807					785.49	743.25	204.8	554.435	944.39	639.899	376.475	296.296	774.219
	147.257	327.191	290.909	124.453	919.159	97.6255	292.513	436.364	417.188					739.31	1084.44	792.889	523.636	1244.44	720	520	938.412	960					599.664	282.667	549.495	110.442	496	485.938	149.155	662.54	959.977	960					1015.68	326.076	143.768	687.998	1155.56	228.197	711.111	323.016	729.542
	220.538	621.714	245.333	338.804	251.279	132.654	304.968	340.425	196.09					298.667	369.771	920	445.49	550.698	912.593	361.74	1163.91	261.818					198.146	635.115	90.8108	1036.19	232.925	949.718	663.391	687.098	1372.12	159.401					766.412	625.458	765.27	276.61	729.6	349.268	742.857	226.088	352
	640	370.526	421.818	308.582	277.993	97.2518	518.126	556.183	715.458					574.118	202.105	135.914	601.6	376.14	440	700.064	1200.3	1066.67					379.178	1158.1	431.304	327.276	385.373	343.607	341.977	1196.09	413.428	241.231					1068.35	919.569	126.512	843.636	1139.2	448	274.081	490.667	744.019
	216.76	604.444	414.118	843.646	640	235.271	291.764	155.211	602.356					139.355	640	1173.33	605.951	605.405	552.727	921.6	339.687	426.667					640	690	340.253	634.759	347.797	538.709	62.8597	302.979	1041.39	115					686.805	912.604	316.599	261.408	557.037	172.5	720	230.767	508.568
	529.889	564.068	1000.85	346.66	237.842	352	547.094	650.656	711.513					849.231	463.456	161.798	171.788	862.609	657.391	1440	626.083	347.826					793.6	337.92	196.697	725.376	156.487	596.144	233.514	268.72	185.27	474.483					190.367	302.931	966.268	322.013	1011.61	612.174	605.405	577.489	630
	648.412	74.4186	678.095	92.2465	110.411	453.36	469.777	182.857	354.584					992	538.925	514.286	853.36	1128.73	438.261	597.333	930.869	735.67					716.971		562.415	547.944	369.771	341.706	1025.86	434.796	507.826	693.333					269.474	140.213	380.952	899.623	891.429		165.328	194.447	287.635
	369.069	727.178	329.796	971.217	589.522	173.18	435.152	205.714	1501.67					836.923	1182.23	584.348	660.656	716.62	677.647	309.895	449.715	223.03					49.9268		883.817	239.192	393.806	782.208	432.043	1090.38	1115.14	774.737					939.037	560.911	83.999	126.036	360		136.538	217.41	554.286
	1259.55	685.714	558.389	677.952	395.494	226.138	146.081	653.77	131.759					726.154	195.256	517.333	209.144	689.231	777.143	855.126	301.336	165.517					539.933		488.087	66.4935	141.176	285.004	1066.67	116.69	361.863	800					376.003	571.997	672	454.737	728.88		266.667	128	538.182
	66.164	769.52	45.7143	112.627	1307.76	267.345	225.064	200.6	680.686					801.616	1245.93	184.615	469.965	944.777	1333.33	756.364	1234.2	617.143					393.382		855.671	162.374	84.7059	196.923	1077.05	215.557	886.823	317.168					330.937	391.111	232.727	895.439	1066.7		319.976	1244.9	477.395
	485.608	171.435	914.286	510.469	330	299.345	276.725	399.978	731.443					157.5	162.253	181.622	496.237	1313.75	320	296.867	762.656	506.667					490.688		175.721	461.679	130.131	570.672	169.273	878.861	245.581	729.6					774.079	722.524	786.441	820.194	524.834		216.179	514.946	59.7312
	818.163	308.976	891.915	250.78	714.497	917.312	682.688	116.364	334.839					944	726.667	669.091	406.354	1032.7	96.9658	843.636	576.014	630.588					494.029		579.419	621.759	126.191	531.225	242.118	809.226	162.31	349.239					290.044	993.596	195.122	833.446	811.469			903.202	131.509
	537.557	171.713	495.686	640	215.804	813.51	463.432	467.407	546.32					980	336.842	162.712	319.979	612.572	689.174	828.235	615.355	853.333					397.269			761.207		413.79	1287.75	295.385	617.921	244.211					667.951	483.144	658.824	586.667	800			729.6	477.746
	855.767	725.312	645.517	450.937	657.778	332.555	361.696	1080.9	1097.14					550.4	825.507	268.387	809.345	904.019	746.673	177.297	1365.31	431.272					185.841			459.487		156.482	739.063	795.998	1567.43	512					756.056	981.333	960	560	265.915			320	1333.36
	56.0054	119.07	189.091	529.247	651.271	600	499.22	272	812.276					563.81	589.804	467.027	298.656	336.008	184.462	1451.43	809.047	1298.86					365.126			333.474		691.228	1454.44	684.453	626.06	761.92					502.169	765.579	84.6561	730.664	332.886			512	239.988
	890.435	222.609	281.212	36.3983	112.499	475.447	586.667	358.293	137.139					736	995.556	226.667	903.508	1449.35	293.698	299.13	207.556	216.538					918.221			984.615		686.592	720		419.35	768					784.09	552.743	82.963	1221.82	196.923			745.149	232.727
	206.525	207.059	610.909	629.626	576	99.7242	444.444	102.72	180					158.384	1097.14	768	1119.92	305.044	797.593	713.846	1038.76	468.281					514.78			259.143		134.154	1003.15		1085.02	1125.33					709.627	253.419	265.714	802.203	718.431			475.693	60.8449
	885.479	166.957	279.098	812.183	680	410.451	222.313	252.437	450.19					241.951	1070.77	294.066	170.926	848.756	353.102	421.053	762.353	862.585					623.174			161.249		1552.31	446.897		246.488	303.588					170.989	1394.88	126.955	538.537	1020			563.389	239.403
	163.265	222.439	526.452	650.544	286.316	232.419	126.756	580.002	422.861					602.353	847.059	897.261	897.121	825.788	939.903	365.714	94.3915	483.91					355.556			57.9416		362.105	1272.89		286.348						1162.51	696.017	493.492	538.947	149.153			898.462	108.092
	65.8824	473.6	236.522	342.046	110	783.804	123.217	602.353	645.938					347.826	486.4	435.803	230.4	1402.51	711.093	415.135	1293.86	1026.68					1005.71			1138.09		586.662	845.241		884.064						775.385	760	697.382	188.082	200			446.667	500.505
	235	608.889	602.353	251.923	110	1054.56	237.895	209.655	350.969					402.105	989.091	490.656	485.14	564.232	1009.67	477.538	496.02	853.333					625.383					1225.54	764.444		840.053						678.402	634.828	337.944	1010.91	504.444			583.963	285.402
	355.229	72.1127	301.176	704	440	466.672	474.098	512	667.485					69.7207	1591.11	524.808	1253.28	507.584	857.173	867.556	491.174	1097.14					942.84					219.883	246.519		375.636						444.446	711.801	1549.47	928.525	1000			203.801	437.457
	426.667	680	273.171	331.04	402.286	698.118	223.685	119.07	900.056					640	944.762	533.333	899.063	308.445	666.667	1178.95	546.344	1037.59					135.673					949.98	574.501								226.499	417.773	726.67	807.742	822.857			332.973	66.7814
	427.907	674.286	171.707	146.446	340.645	142.222	49.4845	744.27	547.563					618.667	746.667		704.054	196.417	311.36	632.381	622.931	945.153					148.837					388.31	608									195.368	693.855	768.031	759.216			872.648	98.368
	197.333	235.789	716.8	154.476	160	681.312	1060.09	190.27	460.657					505.263	480		249.758	320	272.34	320	678.778	1014.29					322.038					431.995	296.08									930.914	603.671	250.538	309.677			763.671	313.606
	400	997.209	405.333	389.748	498.983	800	564.772		1051.33					1204.71	938.378		104.553	555.966	211.134	903.529	374.085	140.351										421.957	472.411									757.312	395.56	209.921	387.879			819.733	200.93
	440	320	224.865	545.869	161.441	547.709	194.784		240.857					1706.67	620		426.697	757.895	275.088	226.207	628.16	536.697										462.703	1214.35									552.719	843.589	850.734	613.333			140.732	105.075
	360.851	335.618	122.707	582.442	250.435	622.213	524.327		349.539					341.333	121.008		901.953	922.827	901.053	358.4	853.312	564.187										883.2	202.672									941.306	687.998	498.424	739.948			1157.68	1167.01
	220.26	244.722	1188.57	1177.77	305.455	711.147	775.4		293.556					810.667	326.809			656.552	1028.57	97.1034	685.665	696.534										1111.27	724.2									89.8899	1142.8	408.675	795.152			1222.75	407.98
	800	704	616.32	699.968	150.588	979.858	573.36		692.557					592.593	717.241			1397.34	774.737	1518.14	555.819	902.912										1202.41	424.003									665.652	1352.79	1307.83	510.325			1101.55
	393.727	307.594	460.012	239.274	225.055	639.975	853.36		328.893					480	266.024			1180.52	222.785	826.667	430.765	640.051										1364.28	226.795									586.68	258.038	745.22	1050.67			232
	543.253	661.312	237.842	768	527.059	291.2			454.175					356.923	81.7021			273.465	746.667	1018.18	297.065	1365.31											729.302									1310.03	553.889	943.582	126.312			705.321
	419.422	390.134	737.628	227.797	376.471	190.491								1163.08	654.545			271.999	736	697.143	537.702	1120											165.328									817.813	708.57	80.4354	426.667			278.991
	144.804	306.383	346.674	682.087	352	646.971								250.435	1120			619.991	1560	939.683	538.993	506.68											687.714									799.966	97.5898	708.498	518.08			238.641
	665.614	568.28	304.974	142.222	401.096	409.123								1109.33	198.347			543.533	1328	773.333	171.252	518.479											780.838									883.318	1137.76	77.1916	341.099			846.102
	363.682	142.222	397.228	1102.19	158.14	98.9167								528.696	942.703			214.303	574.694	242.581	387.362	369.978											927.938									448.887	475.56	768.031	1184.68			136.17
		311.093	307.692	183.826	727.273	278.87								392.727	481.649			322.34	413.091	341.333	1340.12	537.622											734.139									343.226	912.386	250.538
		491.408	489.702	488.464	368	1120.08								177.778	1280			1208.37	731.429	462.545	815.959	731.556											851.791									259.501	64	209.921
		761.093		258.725	792.381	217.015								381.538	1079.07			1173.33	1386.67	480	159.987	948.304											91.4212										777.143	850.734
		552.723		263.529	187.317	594.286								1360	118.521			735.381	236.522		926.593	424.196											322.363										597.015
		246.157		294.054	59.4286	609.788								391.837	1288.2			681.739	320		213.335	640.051											821.724										1009.23
		695.22		405.333	288	94.9451								720	1096.13				855.446		914.726	262.548											183.209										166.723
		790.681		392.258	500.982	216.458								107.253	1310.49				457.931		312.18	373.344											1342.21										797.746
		115.007		83.2877	583.556	340.869								777.143	345.45				287.179		712.281	467.868											783.673										696.14
		228.562		651.852	265.753	885.312								204.211	406.162				663.226		1031.09	406.154											651.852										640
		655.223		566.857	826.68	119.994								176.327	300.019				415		667.797	972.258											1103.53										436.364
		538.523		710	400.018	308.037								865.185	988.021				542.373		447.978	533.333											449.855										817.778
		794.062		274.286	196.923	841.6								289.231	517.242				568.889		266.663												363.52										880.015
		1031.09		360.851	246.154	395.062								1248	749.807				402.963		698.488												213.832										344.967
		504.667		415.113	795.406	257.662								149.041	782.222						1167.25												556.712										940.243
		470.583		332.787	746.667	166.234								264.161	1006.44						1025.53												426.667										990.476
		280.817		111.875	499.22	592								464	721.462						903.556																						683.922
		923.279		719.133	284.444	652.133								387.368	734.074						746.688
		317.557		305.376	507.414	609.315									348.235						419.274
		187.013		770.536	494.597	572.632									190.968
		602.899		520.03	127.641	112.366									675
		488.791		640	175.68	170.213									411.429
		681.739		430.966	262.861	748.387									1224.53
		126.847		448.406	352.812	345.6									1166.45
		622.222		443.091	474.183	696.471									350.476
		353.939		966.971	360	847.835									251.429
		395		516.394	848.392	264.348									730.256
		455.385		601.6	841.128	600.889									543.086
		89.7561		260.056	224.87	679.184									812.308
		193.939			828.295	137.143									1013.33
		773.953				651.034									373.333
		782.222				723.934									160
		594.286				749.714									515.556
		411.429				433.274									777.143
						577.778									131.368
						754.286									605.405
						832									495.484
						820.87									441.379
						309.213									254.359
															395
															1112.38
															562.759
															195.398
															738.462
															652.37
															257.322
															421.794
															269.627
															1126.43
															332.295
															217.622
															350.491
															1188.57
															338.824
															176.41
															380.541
															205.128
															857.436
															374.154
															972.308
															715.636
															394.366
															841.846
															350.27
Supp Figure 4c
Stall times measured by optical trap (s)
	Exp. 1				Exp. 2		Exp. 3		Exp. 4		Exp. 5	Exp. 6		Exp. 7
Dynein + Dynactin + TRAK1-(1-400)	i	ii	iii	iv	i	ii	i	ii	i	ii	i	i	ii	i	ii
	0.36	0.424	0.488	0.084	0.092	3.228	0.172	0.436	0.36	0.392	0.248	0.568	0.212	0.112	0.288
	0.34	0.092	0.252	0.088			0.94	0.704	0.272				0.176	2.192	1.172
	0.516	0.464	0.544	0.2			0.232	0.944	0.14					0.64	0.1
	0.208	0.2	1.292				0.108	0.592	0.068					0.384	2.2
		0.232	2.728				0.084		0.936					0.256	3.716
							0.128		0.856					0.108	2.916
							0.976							1.036
							1.188							0.2
							0.156							0.348
							0.348
							0.18
							0.112
							0.108
	Exp. 1					Exp. 2	Exp. 3	Exp. 4			Exp. 5		Exp. 6
Dynein + Dynactin + TRAK2-(1-400)	i	ii	iii	iv	v	i	i	i	ii	iii	i	ii	i	ii
	0.572	1.064	0.104	0.24	0.3	0.176	0.096	0.116	0.112	0.484	0.308	0.244	0.108	0.232
	0.168	0.22		0.288	0.1	0.76	0.172	0.336		0.32		0.168	1.368	0.148
		0.592		0.532	0.288	2.772	0.72	0.172					0.412	0.196
		1			0.224		0.38	0.348					0.124	0.968
		0.392			0.552		0.132	0.512					0.18	0.152
					0.124								0.224	0.524
					0.76								0.268	0.192
					0.272								1.708
					1.92								0.572
					0.512								0.14
					0.856								0.156
					0.232								0.404
					1								0.304
					0.152								0.56
					0.172								0.64
					0.212
					0.5
					0.216
					0.232
					0.284
					0.144
					0.184
					0.26
					0.316
					0.676
					0.852
					0.464
					0.168
					0.128
					0.08
					0.516
					0.096
					0.14
					0.26
	Exp. 1		Exp. 2			Exp. 3			Exp. 4		Exp. 5		Exp. 6
Kinesin + TRAK1-(1-400)	i	ii	i	ii	iii	i	ii	iii	i	ii	i	ii	i	ii
	0.568	0.116	2.752	8.352	0.104	0.12	1.488	0.072	2.92	0.272	0.856	0.408	0.348	0.808
	0.816	0.72	5.484	2.284	0.28	0.756	0.156	0.348			0.108		0.144	15.752
		0.648			3.24		0.112	1.34			1.14		3.368
					0.22		0.132	0.172			1.492		2.092
					0.168			0.724			2.972		1.444
					1.024			0.196			1.596		1.3
					0.348			0.476			1.06
					0.248						0.104
					0.12						0.424
					0.556
					0.216
					0.168
					0.424
[truncated: 3 more columns]

[truncated: 3 more sheets: Supp Fig. 5b,d, Supp Fig. 6b, Supp Fig. 8b,d]
